# Supplementary material for: 2-Bromo-4-phenyl-1,3-thia­zole
Source: Acta Crystallogr Sect E Struct Rep Online. 2014 Jan 15;70(Pt 2):o139. doi: 10.1107/S160053681400066X (PMC3998304; doi:10.1107/S160053681400066X)
Supplement: Supplementary file 1 [file e-70-0o139-sup1.cif]

##############################################################################
#                                                                            #
# This CIF contains the data in a paper accepted for publication in          #
# Acta Crystallographica Section E. It conforms to the requirements of       #
# Notes for Authors for Acta Crystallographica Section E, and has been       #
# peer reviewed under the auspices of the IUCr Commission on Journals.       #
#                                                                            #
# Full details of the Crystallographic Information File format               #
# are given in the paper "The Crystallographic Information File (CIF):       #
# a New Standard Archive File for Crystallography" by S. R. Hall, F. H.      #
# Allen and I. D. Brown [Acta Cryst. (1991), A47, 655-685].                  #
#                                                                            #
# The current version of the core CIF dictionary is obtainable from          #
# ftp://ftp.iucr.org/pub/cif_core.dic.                                       #
#                                                                            #
# Software is freely available for graphical display of the structure(s)     #
# in this CIF. For information consult the CIF software page                 #
# http://www.iucr.org/resources/cif/software.                                #
#                                                                            #
# This file may be used for bona fide research purposes within the           #
# scientific community so long as proper attribution is given to the journal # 
# article from which it was obtained.                                        #
#                                                                            #
##############################################################################
data_global
_audit_creation_method     'from SHELXL97 CIF and IUCr SHELXL97-template'
_journal_date_recd_electronic     2014-01-05
_journal_date_accepted     2014-01-10
_journal_name_full     'Acta Crystallographica, Section E'
_journal_year     2014
_journal_volume     70
_journal_issue      2
_journal_page_first     o139
_journal_page_last     o139
_journal_paper_category     QO
_journal_paper_doi     10.1107/S160053681400066X
_journal_coeditor_code     CV5440
_publ_contact_author_name     'Alexander S. Bunev'
_publ_contact_author_address
;
Department of Chemistry and Chemical Technology, Togliatti State University,
14 Belorusskaya Street, Togliatti 445667, Russian Federation
;
_publ_contact_author_email     a.s.bunev@gmail.com
_publ_contact_author_fax     '+7-8482-54-63-77'
_publ_contact_author_phone     '+7-8482-54-63-77'
_publ_section_title
;
2-Bromo-4-phenyl-1,3-thiazole
;
loop_
    _publ_author_name
    _publ_author_footnote
    _publ_author_address
    'Alexander S. Bunev' .
;
Department of Chemistry and Chemical Technology,
Togliatti State University,
14 Belorusskaya St, Togliatti 445667,
Russian Federation
;
    'Yana I. Rudakova' .
;
Department of Chemistry and Chemical Technology,
Togliatti State University,
14 Belorusskaya St, Togliatti 445667,
Russian Federation
;
    'Vladimir E. Statsyuk' .
;
Department of Chemistry and Chemical Technology,
Togliatti State University,
14 Belorusskaya St, Togliatti 445667,
Russian Federation
;
    'Gennady I. Ostapenko' .
;
Department of Chemistry and Chemical Technology,
Togliatti State University,
14 Belorusskaya St, Togliatti 445667,
Russian Federation
;
    'Victor N. Khrustalev' .
;
X-Ray Structural Centre,
A.N. Nesmeyanov Institute of Organoelement Compounds,
Russian Academy of Sciences,
28 Vavilov Street, B-334, Moscow 119991,
Russian Federation
;
_publ_section_synopsis     .
data_I
_database_code_depnum_ccdc_archive 'CCDC 980985'
_audit_creation_method     SHELXL-97
_chemical_name_systematic
;
2-Bromo-4-phenyl-1,3-thiazole
;
_chemical_name_common     ?
_chemical_formula_moiety     'C9 H6 Br N S'
_chemical_formula_sum     'C9 H6 Br N S'
_chemical_formula_iupac     'C9 H6 Br N S'
_chemical_formula_weight     240.12
_chemical_melting_point     ?
_symmetry_cell_setting     monoclinic
_symmetry_space_group_name_H-M     'P 21/n'
_symmetry_space_group_name_Hall     '-P 2yn'
loop_
    _symmetry_equiv_pos_as_xyz
    'x, y, z'
    '-x+1/2, y+1/2, -z+1/2'
    '-x, -y, -z'
    'x-1/2, -y-1/2, z-1/2'
_cell_length_a     5.8934(3)
_cell_length_b     10.6591(6)
_cell_length_c     13.8697(7)
_cell_angle_alpha     90.00
_cell_angle_beta     90.8120(10)
_cell_angle_gamma     90.00
_cell_volume     871.18(8)
_cell_formula_units_Z     4
_cell_measurement_reflns_used     3185
_cell_measurement_theta_min     2.41
_cell_measurement_theta_max     29.52
_cell_measurement_temperature     120(2)
_exptl_crystal_description     prism
_exptl_crystal_colour     yellow
_exptl_crystal_size_max     0.15
_exptl_crystal_size_mid     0.12
_exptl_crystal_size_min     0.12
_exptl_crystal_density_diffrn     1.831
_exptl_crystal_density_meas     ?
_exptl_crystal_density_method     'not measured'
_exptl_crystal_F_000     472
_exptl_absorpt_coefficient_mu     4.894
_exptl_absorpt_correction_type     multi-scan
_exptl_absorpt_process_details     '(<i>SADABS</i>; Bruker, 2003)'
_exptl_absorpt_correction_T_min     0.527
_exptl_absorpt_correction_T_max     0.591
_exptl_special_details     ?
_diffrn_ambient_temperature     120(2)
_diffrn_radiation_type     MoK\a
_diffrn_radiation_wavelength     0.71073
_diffrn_radiation_source     'fine--focus sealed tube'
_diffrn_radiation_monochromator     graphite
_diffrn_measurement_device_type     'Bruker APEXII CCD'
_diffrn_measurement_method     '\f and \w scans'
_diffrn_detector_area_resol_mean     ?
_diffrn_reflns_number     12144
_diffrn_reflns_av_R_equivalents     0.0447
_diffrn_reflns_av_sigmaI/netI     0.0365
_diffrn_reflns_theta_min     2.41
_diffrn_reflns_theta_max     31.00
_diffrn_reflns_theta_full     31.00
_diffrn_measured_fraction_theta_max     1.000
_diffrn_measured_fraction_theta_full     1.000
_diffrn_reflns_limit_h_min     -8
_diffrn_reflns_limit_h_max     8
_diffrn_reflns_limit_k_min     -15
_diffrn_reflns_limit_k_max     15
_diffrn_reflns_limit_l_min     -20
_diffrn_reflns_limit_l_max     19
_refine_special_details
;
Refinement of <i>F</i>^2^ against ALL reflections. The weighted <i>R</i>-factor
<i>wR</i> and goodness of fit <i>S</i> are based on <i>F</i>^2^, conventional
<i>R</i>-factors <i>R</i> are based on <i>F</i>, with <i>F</i> set to zero for
negative <i>F</i>^2^. The threshold expression of <i>F</i>^2^ >
\s(<i>F</i>^2^) is used only for calculating <i>R</i>-factors(gt) <i>etc</i>.
and is not relevant to the choice of reflections for refinement.
<i>R</i>-factors based on <i>F</i>^2^ are statistically about twice as large
as those based on <i>F</i>, and <i>R</i>- factors based on ALL data will be
even larger.
;
_reflns_number_total     2780
_reflns_number_gt     2258
_reflns_threshold_expression     I>2\s(I)
_refine_ls_structure_factor_coef     Fsqd
_refine_ls_matrix_type     full
_refine_ls_R_factor_all     0.0412
_refine_ls_R_factor_gt     0.0286
_refine_ls_wR_factor_gt     0.0643
_refine_ls_wR_factor_ref     0.0675
_refine_ls_goodness_of_fit_ref     1.031
_refine_ls_restrained_S_all     1.031
_refine_ls_number_reflns     2780
_refine_ls_number_parameters     109
_refine_ls_number_restraints     0
_refine_ls_hydrogen_treatment     constr
_refine_ls_weighting_scheme     calc
_refine_ls_weighting_details
         'calc w=1/[\s^2^(Fo^2^)+(0.0323P)^2^+0.1245P] where P=(Fo^2^+2Fc^2^)/3'
_atom_sites_solution_hydrogens     geom
_atom_sites_solution_primary     direct
_atom_sites_solution_secondary     difmap
_refine_ls_shift/su_max     0.002
_refine_ls_shift/su_mean     0.000
_refine_diff_density_max     0.401
_refine_diff_density_min     -0.514
_refine_ls_extinction_method     none
_refine_ls_extinction_coef     ?
loop_
    _atom_type_symbol
    _atom_type_description
    _atom_type_scat_dispersion_real
    _atom_type_scat_dispersion_imag
    _atom_type_scat_source
    'C' 'C' 0.0033 0.0016
                         'International Tables Vol C Tables 4.2.6.8 and 6.1.1.4'
    'H' 'H' 0.0000 0.0000
                         'International Tables Vol C Tables 4.2.6.8 and 6.1.1.4'
    'N' 'N' 0.0061 0.0033
                         'International Tables Vol C Tables 4.2.6.8 and 6.1.1.4'
    'S' 'S' 0.1246 0.1234
                         'International Tables Vol C Tables 4.2.6.8 and 6.1.1.4'
    'Br' 'Br' -0.2901 2.4595
                         'International Tables Vol C Tables 4.2.6.8 and 6.1.1.4'
_computing_data_collection     '<i>APEX2</i> (Bruker, 2005)'
_computing_cell_refinement     '<i>SAINT</i> (Bruker, 2001)'
_computing_data_reduction     '<i>SAINT</i> (Bruker, 2001)'
_computing_structure_solution     '<i>SHELXTL</i> (Sheldrick, 2008)'
_computing_structure_refinement     '<i>SHELXTL</i> (Sheldrick, 2008)'
_computing_molecular_graphics     '<i>SHELXTL</i> (Sheldrick, 2008)'
_computing_publication_material     '<i>SHELXTL</i> (Sheldrick, 2008)'
loop_
    _atom_site_type_symbol
    _atom_site_label
    _atom_site_fract_x
    _atom_site_fract_y
    _atom_site_fract_z
    _atom_site_U_iso_or_equiv
    _atom_site_adp_type
    _atom_site_calc_flag
    _atom_site_refinement_flags
    _atom_site_occupancy
    _atom_site_symmetry_multiplicity
    _atom_site_disorder_assembly
    _atom_site_disorder_group
    Br Br1 0.21824(3) 0.90020(2) 0.576233(15) 0.02238(7) Uani d . 1 1 . .
    S S1 -0.24024(8) 0.75866(5) 0.55984(4) 0.01975(11) Uani d . 1 1 . .
    C C2 0.0322(3) 0.77659(19) 0.52049(14) 0.0165(4) Uani d . 1 1 . .
    N N3 0.0960(3) 0.70330(16) 0.45150(11) 0.0161(3) Uani d . 1 1 . .
    C C4 -0.0825(3) 0.62475(17) 0.42443(14) 0.0144(4) Uani d . 1 1 . .
    C C5 -0.2768(3) 0.64278(19) 0.47549(14) 0.0178(4) Uani d . 1 1 . .
    H H5 -0.4135 0.5972 0.4655 0.021 Uiso calc R 1 1 . .
    C C6 -0.0500(3) 0.53485(18) 0.34463(14) 0.0151(4) Uani d . 1 1 . .
    C C7 -0.2155(3) 0.4453(2) 0.32167(14) 0.0184(4) Uani d . 1 1 . .
    H H7 -0.3508 0.4419 0.3580 0.022 Uiso calc R 1 1 . .
    C C8 -0.1849(4) 0.3613(2) 0.24652(14) 0.0214(4) Uani d . 1 1 . .
    H H8 -0.2988 0.3009 0.2318 0.026 Uiso calc R 1 1 . .
    C C9 0.0134(4) 0.3655(2) 0.19254(15) 0.0213(4) Uani d . 1 1 . .
    H H9 0.0354 0.3080 0.1411 0.026 Uiso calc R 1 1 . .
    C C10 0.1778(4) 0.4544(2) 0.21484(15) 0.0208(4) Uani d . 1 1 . .
    H H10 0.3130 0.4576 0.1784 0.025 Uiso calc R 1 1 . .
    C C11 0.1471(3) 0.53900(19) 0.28978(14) 0.0174(4) Uani d . 1 1 . .
    H H11 0.2605 0.5999 0.3038 0.021 Uiso calc R 1 1 . .
loop_
    _atom_site_aniso_label
    _atom_site_aniso_U_11
    _atom_site_aniso_U_22
    _atom_site_aniso_U_33
    _atom_site_aniso_U_12
    _atom_site_aniso_U_13
    _atom_site_aniso_U_23
    Br1 0.02065(11) 0.02080(11) 0.02561(12) -0.00021(8) -0.00253(8) -0.00725(8)
    S1 0.0181(2) 0.0210(3) 0.0202(2) 0.00233(19) 0.00358(19) -0.00361(19)
    C2 0.0156(9) 0.0158(9) 0.0181(9) 0.0006(7) -0.0012(7) -0.0013(7)
    N3 0.0167(8) 0.0160(8) 0.0155(8) -0.0008(6) -0.0005(6) -0.0006(6)
    C4 0.0162(9) 0.0129(9) 0.0142(8) 0.0009(7) -0.0008(7) 0.0015(7)
    C5 0.0173(9) 0.0173(9) 0.0190(10) 0.0002(7) 0.0009(7) -0.0011(8)
    C6 0.0187(9) 0.0137(9) 0.0129(8) 0.0020(7) -0.0013(7) 0.0015(7)
    C7 0.0194(9) 0.0182(9) 0.0176(9) -0.0013(8) 0.0002(7) 0.0010(8)
    C8 0.0264(10) 0.0180(10) 0.0198(10) -0.0019(8) -0.0054(8) -0.0004(8)
    C9 0.0307(11) 0.0180(10) 0.0153(9) 0.0045(8) -0.0019(8) -0.0026(7)
    C10 0.0224(10) 0.0225(10) 0.0175(9) 0.0041(8) 0.0028(8) 0.0006(8)
    C11 0.0184(9) 0.0165(9) 0.0172(9) -0.0013(7) 0.0019(7) -0.0004(7)
_geom_special_details
;
All e.s.d.'s (except the e.s.d. in the dihedral angle between two l.s. planes)
are estimated using the full covariance matrix. The cell e.s.d.'s are taken
into account individually in the estimation of e.s.d.'s in distances, angles
and torsion angles; correlations between e.s.d.'s in cell parameters are only
used when they are defined by crystal symmetry. An approximate (isotropic)
treatment of cell e.s.d.'s is used for estimating e.s.d.'s involving l.s.
planes.
;
loop_
    _geom_bond_atom_site_label_1
    _geom_bond_atom_site_label_2
    _geom_bond_site_symmetry_2
    _geom_bond_distance
    _geom_bond_publ_flag
    Br1 C2 . 1.874(2) ?
    S1 C5 . 1.713(2) ?
    S1 C2 . 1.714(2) ?
    C2 N3 . 1.295(2) ?
    N3 C4 . 1.392(2) ?
    C4 C5 . 1.368(3) ?
    C4 C6 . 1.478(3) ?
    C5 H5 . 0.9500 ?
    C6 C11 . 1.398(3) ?
    C6 C7 . 1.398(3) ?
    C7 C8 . 1.388(3) ?
    C7 H7 . 0.9500 ?
    C8 C9 . 1.398(3) ?
    C8 H8 . 0.9500 ?
    C9 C10 . 1.388(3) ?
    C9 H9 . 0.9500 ?
    C10 C11 . 1.390(3) ?
    C10 H10 . 0.9500 ?
    C11 H11 . 0.9500 ?
loop_
    _geom_angle_atom_site_label_1
    _geom_angle_atom_site_label_2
    _geom_angle_atom_site_label_3
    _geom_angle_site_symmetry_1
    _geom_angle_site_symmetry_3
    _geom_angle
    _geom_angle_publ_flag
    C5 S1 C2 . . 88.40(10) ?
    N3 C2 S1 . . 116.81(15) ?
    N3 C2 Br1 . . 123.68(15) ?
    S1 C2 Br1 . . 119.49(11) ?
    C2 N3 C4 . . 109.64(17) ?
    C5 C4 N3 . . 114.24(17) ?
    C5 C4 C6 . . 126.63(18) ?
    N3 C4 C6 . . 119.11(17) ?
    C4 C5 S1 . . 110.91(15) ?
    C4 C5 H5 . . 124.5 ?
    S1 C5 H5 . . 124.5 ?
    C11 C6 C7 . . 118.68(18) ?
    C11 C6 C4 . . 120.27(17) ?
    C7 C6 C4 . . 121.05(17) ?
    C8 C7 C6 . . 120.92(19) ?
    C8 C7 H7 . . 119.5 ?
    C6 C7 H7 . . 119.5 ?
    C7 C8 C9 . . 120.0(2) ?
    C7 C8 H8 . . 120.0 ?
    C9 C8 H8 . . 120.0 ?
    C10 C9 C8 . . 119.28(19) ?
    C10 C9 H9 . . 120.4 ?
    C8 C9 H9 . . 120.4 ?
    C9 C10 C11 . . 120.80(19) ?
    C9 C10 H10 . . 119.6 ?
    C11 C10 H10 . . 119.6 ?
    C10 C11 C6 . . 120.30(19) ?
    C10 C11 H11 . . 119.9 ?
    C6 C11 H11 . . 119.9 ?
loop_
    _geom_torsion_atom_site_label_1
    _geom_torsion_atom_site_label_2
    _geom_torsion_atom_site_label_3
    _geom_torsion_atom_site_label_4
    _geom_torsion_site_symmetry_1
    _geom_torsion_site_symmetry_2
    _geom_torsion_site_symmetry_3
    _geom_torsion_site_symmetry_4
    _geom_torsion
    _geom_torsion_publ_flag
    C5 S1 C2 N3 . . . . -0.65(17) ?
    C5 S1 C2 Br1 . . . . 178.28(13) ?
    S1 C2 N3 C4 . . . . 0.5(2) ?
    Br1 C2 N3 C4 . . . . -178.35(13) ?
    C2 N3 C4 C5 . . . . -0.1(2) ?
    C2 N3 C4 C6 . . . . 178.41(17) ?
    N3 C4 C5 S1 . . . . -0.4(2) ?
    C6 C4 C5 S1 . . . . -178.74(16) ?
    C2 S1 C5 C4 . . . . 0.56(16) ?
    C5 C4 C6 C11 . . . . 170.74(19) ?
    N3 C4 C6 C11 . . . . -7.5(3) ?
    C5 C4 C6 C7 . . . . -8.5(3) ?
    N3 C4 C6 C7 . . . . 173.20(18) ?
    C11 C6 C7 C8 . . . . 0.5(3) ?
    C4 C6 C7 C8 . . . . 179.78(19) ?
    C6 C7 C8 C9 . . . . 0.0(3) ?
    C7 C8 C9 C10 . . . . -0.2(3) ?
    C8 C9 C10 C11 . . . . -0.1(3) ?
    C9 C10 C11 C6 . . . . 0.6(3) ?
    C7 C6 C11 C10 . . . . -0.8(3) ?
    C4 C6 C11 C10 . . . . 179.93(18) ?
_iucr_refine_instructions_details
;
TITL I in P2(1)/n
CELL 0.71073   5.8934  10.6591  13.8697  90.000  90.812  90.000
ZERR    4.00   0.0003   0.0006   0.0007   0.000   0.001   0.000
LATT  1
SYMM 0.5-X, 0.5+Y, 0.5-Z
SFAC C H N S BR
UNIT 36 24 4 4 4
TEMP -153.0
SIZE 0.12 0.12 0.15
L.S. 12
BOND $H
ACTA
CONF
WGHT    0.032300    0.124500
FVAR       0.18389
BR1   5    0.218244    0.900200    0.576233    11.00000    0.02065    0.02080 =
         0.02561   -0.00725   -0.00253   -0.00021
S1    4   -0.240235    0.758664    0.559842    11.00000    0.01813    0.02096 =
         0.02024   -0.00361    0.00358    0.00233
C2    1    0.032172    0.776587    0.520488    11.00000    0.01557    0.01575 =
         0.01814   -0.00129   -0.00123    0.00056
N3    3    0.095952    0.703298    0.451500    11.00000    0.01668    0.01599 =
         0.01549   -0.00064   -0.00049   -0.00081
C4    1   -0.082493    0.624748    0.424433    11.00000    0.01616    0.01294 =
         0.01416    0.00154   -0.00076    0.00095
C5    1   -0.276754    0.642785    0.475486    11.00000    0.01728    0.01730 =
         0.01896   -0.00115    0.00086    0.00016
AFIX  43
H5    2   -0.413543    0.597155    0.465488    11.00000   -1.20000
AFIX   0
C6    1   -0.050027    0.534850    0.344630    11.00000    0.01866    0.01370 =
         0.01293    0.00151   -0.00129    0.00204
C7    1   -0.215523    0.445274    0.321674    11.00000    0.01937    0.01816 =
         0.01756    0.00100    0.00022   -0.00132
AFIX  43
H7    2   -0.350789    0.441874    0.358032    11.00000   -1.20000
AFIX   0
C8    1   -0.184930    0.361275    0.246522    11.00000    0.02635    0.01800 =
         0.01976   -0.00035   -0.00542   -0.00186
AFIX  43
H8    2   -0.298810    0.300904    0.231769    11.00000   -1.20000
AFIX   0
C9    1    0.013376    0.365476    0.192538    11.00000    0.03065    0.01798 =
         0.01528   -0.00260   -0.00188    0.00451
AFIX  43
H9    2    0.035365    0.308044    0.141133    11.00000   -1.20000
AFIX   0
C10   1    0.177791    0.454441    0.214836    11.00000    0.02245    0.02245 =
         0.01750    0.00057    0.00280    0.00412
AFIX  43
H10   2    0.312998    0.457582    0.178424    11.00000   -1.20000
AFIX   0
C11   1    0.147072    0.539002    0.289784    11.00000    0.01844    0.01650 =
         0.01723   -0.00039    0.00191   -0.00135
AFIX  43
H11   2    0.260501    0.599905    0.303820    11.00000   -1.20000
HKLF 4
REM I in P2(1)/n
REM R1 = 0.0286 for   2258 Fo > 4sig(Fo)  and  0.0412 for all   2780 data
REM    109 parameters refined using      0 restraints
END
WGHT      0.0325      0.0996
REM Highest difference peak  0.401,  deepest hole -0.514,  1-sigma level  0.097
Q1    1   0.3547  0.9005  0.5821  11.00000  0.05    0.40
Q2    1  -0.2686  0.7036  0.5069  11.00000  0.05    0.38
Q3    1   0.1589  0.4964  0.2524  11.00000  0.05    0.38
Q4    1  -0.1035  0.7612  0.5538  11.00000  0.05    0.37
Q5    1  -0.0898  0.5790  0.3736  11.00000  0.05    0.36
Q6    1   0.2340  0.8459  0.6193  11.00000  0.05    0.36
Q7    1  -0.0744  0.3626  0.2205  11.00000  0.05    0.36
Q8    1   0.0624  0.5182  0.3260  11.00000  0.05    0.34
Q9    1  -0.1050  0.4727  0.3368  11.00000  0.05    0.33
Q10   1   0.1970  0.4785  0.1805  11.00000  0.05    0.33
Q11   1   0.2158  0.9449  0.5056  11.00000  0.05    0.33
Q12   1  -0.1761  0.4004  0.2894  11.00000  0.05    0.33
Q13   1   0.0043  0.6811  0.4283  11.00000  0.05    0.31
Q14   1   0.0598  0.4426  0.2005  11.00000  0.05    0.30
Q15   1  -0.1671  0.6176  0.5995  11.00000  0.05    0.29
Q16   1   0.0288  0.3936  0.0943  11.00000  0.05    0.29
Q17   1  -0.0982  0.8991  0.4652  11.00000  0.05    0.28
Q18   1   0.0072  0.7548  0.4811  11.00000  0.05    0.28
Q19   1  -0.1595  0.2776  0.3373  11.00000  0.05    0.28
Q20   1  -0.0774  0.1714  0.2803  11.00000  0.05    0.28
;
