# Supplementary material for: 2-Bromo-4-phenyl-1,3-thia­zole
Source: Acta Crystallogr Sect E Struct Rep Online. 2014 Jan 15;70(Pt 2):o139. doi: 10.1107/S160053681400066X (PMC3998304; doi:10.1107/S160053681400066X)
Supplement: Supplementary file 2 [file e-70-0o139-Isup2.hkl]

# 
# h,k,l, Fc-squared, Fo-squared, sigma(Fo-squared) and status flag 
# 
data_I
_shelx_title ' Bun5 in P2(1)/n' 
_shelx_refln_list_code          4 
_shelx_F_calc_maximum      181.05 
_exptl_crystal_F_000       472.00 
_reflns_d_resolution_high  0.6901 
 
loop_ 
 _symmetry_equiv_pos_as_xyz 
 'x, y, z' 
 '-x+1/2, y+1/2, -z+1/2' 
 '-x, -y, -z' 
 'x-1/2, -y-1/2, z-1/2' 
 
_cell_length_a     5.8934 
_cell_length_b    10.6591 
_cell_length_c    13.8697 
_cell_angle_alpha  90.000 
_cell_angle_beta   90.812 
_cell_angle_gamma  90.000 
 
_shelx_F_squared_multiplier     1.000 
 
loop_ 
 _refln_index_h 
 _refln_index_k 
 _refln_index_l 
 _refln_F_squared_calc 
 _refln_F_squared_meas 
 _refln_F_squared_sigma 
 _refln_observed_status 
   2   0   0    21784.57    21091.83    334.50 o 
   4   0   0     7383.98     7194.73    124.78 o 
   6   0   0     1226.44     1284.76     38.20 o 
   8   0   0       20.23       34.63     26.05 o 
   1   1   0     2438.90     2715.28     29.55 o 
   2   1   0     1769.82     1867.73     27.94 o 
   3   1   0      767.92      711.20     13.96 o 
   4   1   0      867.24      884.98     17.99 o 
   5   1   0     1307.39     1263.50     24.47 o 
   6   1   0      538.40      558.35     25.25 o 
   7   1   0      740.31      810.39     33.18 o 
   8   1   0      152.03      188.50     22.45 o 
   0   2   0       29.60       26.88      3.77 o 
   1   2   0    10602.95    10375.86    116.77 o 
   2   2   0      204.61      200.85      6.30 o 
   3   2   0     2980.90     2958.91     39.12 o 
   4   2   0      225.31      253.26     10.09 o 
   5   2   0     1712.83     1769.35     29.93 o 
   6   2   0      339.64      322.81     20.56 o 
   7   2   0        7.56        1.37     12.05 o 
   8   2   0      192.97      275.03     24.67 o 
   1   3   0        0.79        1.53      4.03 o 
   2   3   0      740.15      726.54     15.33 o 
   3   3   0      604.25      638.34     10.97 o 
   4   3   0     6128.90     6169.20     76.90 o 
   5   3   0      718.44      675.23     21.17 o 
   6   3   0     1886.59     1884.87     39.42 o 
   7   3   0      162.69      181.95     17.88 o 
   8   3   0     1073.38     1158.80     51.18 o 
   0   4   0     3009.18     3005.76     55.27 o 
   1   4   0     4467.25     4528.78     55.93 o 
   2   4   0     1781.29     1834.87     23.30 o 
   3   4   0      847.75      775.16     23.25 o 
   4   4   0      371.05      429.59     16.51 o 
   5   4   0      383.82      370.50     18.06 o 
   6   4   0        2.82        0.00     10.86 o 
   7   4   0       28.88       35.35     14.29 o 
   8   4   0       93.57      108.28     24.08 o 
   1   5   0      318.59      310.69     13.75 o 
   2   5   0        3.41       12.78      4.12 o 
   3   5   0     2241.57     2182.31     38.02 o 
   4   5   0      245.31      219.41     13.51 o 
   5   5   0     1073.00     1127.85     32.77 o 
   6   5   0      107.54      138.87     15.33 o 
   7   5   0      849.37      887.42     42.16 o 
   8   5   0       22.83       22.68     24.86 o 
   0   6   0     8850.11     8411.62    143.95 o 
   1   6   0     5224.83     5120.31     65.41 o 
   2   6   0     6877.72     6722.12     83.23 o 
   3   6   0     1274.64     1248.22     27.03 o 
   4   6   0     2820.05     2742.87     47.75 o 
   5   6   0      441.01      434.27     20.70 o 
   6   6   0      599.65      644.91     26.86 o 
   7   6   0      433.72      426.22     38.57 o 
   1   7   0      270.55      286.13     12.08 o 
   2   7   0      281.76      268.16     11.59 o 
   3   7   0        2.03        3.51      8.35 o 
   4   7   0      905.26      920.65     25.88 o 
   5   7   0      315.28      328.03     19.14 o 
   6   7   0     1085.55     1088.16     54.16 o 
   7   7   0       36.63       55.57     31.09 o 
   0   8   0     2104.08     2080.05     58.29 o 
   1   8   0     2318.73     2194.45     35.71 o 
   2   8   0      942.83      913.83     34.37 o 
   3   8   0     1293.76     1235.51     45.95 o 
   4   8   0     1106.70     1068.55     29.12 o 
   5   8   0       66.36       70.59     15.04 o 
   6   8   0      250.27      186.05     26.40 o 
   7   8   0        9.29        0.00     22.17 o 
   1   9   0      237.62      271.92     14.18 o 
   2   9   0      369.76      330.94     14.96 o 
   3   9   0      778.68      785.67     25.38 o 
   4   9   0       22.03       30.32     12.31 o 
   5   9   0     1370.17     1428.79     44.60 o 
   6   9   0      384.30      402.00     35.36 o 
   0  10   0      239.32      243.09     20.63 o 
   1  10   0       45.43       37.83      9.72 o 
   2  10   0      304.04      332.73     19.41 o 
   3  10   0      271.42      277.81     24.59 o 
   4  10   0       49.49       21.17     15.07 o 
   5  10   0       44.85       59.54     23.54 o 
   6  10   0       57.04        4.46     23.38 o 
   1  11   0      342.53      345.05     17.96 o 
   2  11   0      109.49      119.46     15.37 o 
   3  11   0      539.33      540.20     50.81 o 
   4  11   0      241.05      223.24     28.51 o 
   5  11   0      379.61      375.27     35.62 o 
   0  12   0       36.24       49.51     22.76 o 
   1  12   0     2040.60     2121.29     72.31 o 
   2  12   0      680.50      671.58     32.63 o 
   3  12   0     1280.26     1269.45     46.27 o 
   4  12   0      306.19      270.05     31.35 o 
   5  12   0      262.72      262.70     33.68 o 
   1  13   0      186.97      167.30     21.07 o 
   2  13   0       38.21       25.45     17.14 o 
   3  13   0        1.34        0.00     17.14 o 
   4  13   0      145.51      146.16     28.62 o 
   0  14   0      724.31      745.82     73.64 o 
   1  14   0      147.11      153.54     22.01 o 
   2  14   0      711.26      767.26     38.38 o 
   3  14   0       52.31       49.29     25.57 o 
   1  15   0      108.62       93.47     29.55 o 
   2  15   0       35.15       52.85     25.48 o 
  -7   0   1     1437.01     1488.55     58.55 o 
  -5   0   1     3412.51     3231.04     87.84 o 
  -3   0   1     5099.47     5188.97     90.25 o 
  -1   0   1    15818.24    15121.45    238.25 o 
   1   0   1     1039.46     1194.02     22.16 o 
   3   0   1      246.11      266.69     13.23 o 
   5   0   1      365.61      362.95     20.02 o 
   7   0   1     1914.37     1809.78     64.38 o 
  -8   1   1        8.86       16.14     16.95 o 
  -7   1   1      569.76      640.36     34.17 o 
  -6   1   1        5.65        9.53      9.66 o 
  -5   1   1     1128.95     1144.40     23.22 o 
  -4   1   1      188.62      180.62      9.58 o 
  -3   1   1      741.27      819.79     15.40 o 
  -2   1   1     2235.67     2310.76     30.04 o 
  -1   1   1       48.42       61.08      3.73 o 
   0   1   1     2310.12     2273.12     34.00 o 
   1   1   1      957.43     1028.56     12.48 o 
   2   1   1     8031.73     7932.21     91.79 o 
   3   1   1       60.62       54.57      5.82 o 
   4   1   1     4359.86     4333.62     56.52 o 
   5   1   1      688.83      689.24     17.58 o 
   6   1   1      151.28      183.03     14.92 o 
   7   1   1        5.74        0.00     18.65 o 
   8   1   1       33.37       19.91     20.69 o 
  -8   2   1      356.62      365.63     43.68 o 
  -7   2   1      188.20      192.04     17.62 o 
  -6   2   1     2570.87     2529.51     46.86 o 
  -5   2   1     1415.68     1463.07     32.93 o 
  -4   2   1     1969.87     1959.95     30.25 o 
  -3   2   1      899.79      940.25     16.71 o 
  -2   2   1     3534.57     3582.11     44.42 o 
  -1   2   1       54.24       62.79      4.96 o 
   0   2   1      754.44      764.79     11.41 o 
   1   2   1     1393.21     1468.43     18.50 o 
   2   2   1        6.50        5.73      1.67 o 
   3   2   1       25.22       15.57      4.17 o 
   4   2   1      344.46      351.91     11.61 o 
   5   2   1      197.20      216.53     19.38 o 
   6   2   1      258.69      249.78     16.93 o 
   7   2   1       15.49       11.00     12.41 o 
   8   2   1      264.73      348.43     33.08 o 
  -8   3   1       18.60       17.89     25.89 o 
  -7   3   1        4.40       11.79     12.55 o 
  -6   3   1      172.21      168.78     15.10 o 
  -5   3   1       34.18       33.08      9.64 o 
  -4   3   1     1007.20      933.41     18.21 o 
  -3   3   1     6432.38     6365.36     77.31 o 
  -2   3   1      477.85      525.07     19.75 o 
  -1   3   1    12973.65    12437.98    141.55 o 
   0   3   1      555.48      547.98     10.48 o 
   1   3   1    17610.73    16612.16    189.34 o 
   2   3   1      112.48       80.70      6.35 o 
   3   3   1    18136.01    17705.90    223.32 o 
   4   3   1      274.39      248.50     12.12 o 
   5   3   1     4157.81     4232.38     65.67 o 
   6   3   1       69.03       70.41     12.80 o 
   7   3   1     1020.87     1033.48     31.37 o 
   8   3   1       44.15       39.59     18.48 o 
  -8   4   1      378.46      401.30     50.88 o 
  -7   4   1      579.44      563.99     26.04 o 
  -6   4   1      428.25      417.40     21.12 o 
  -5   4   1      691.67      702.02     22.83 o 
  -4   4   1      815.81      815.61     21.12 o 
  -3   4   1     4452.39     4537.90     75.36 o 
  -2   4   1     1014.69      997.32     16.93 o 
  -1   4   1     4403.74     4498.62     55.61 o 
   0   4   1      544.43      517.36     14.51 o 
   1   4   1     6089.37     6613.81     85.90 o 
   2   4   1      609.10      778.94     18.60 o 
   3   4   1       40.47       23.37      6.73 o 
   4   4   1      152.16      134.59     18.39 o 
   5   4   1       81.99       86.31     15.64 o 
   6   4   1      378.61      382.84     20.81 o 
   7   4   1      119.77      140.72     17.15 o 
   8   4   1      340.17      419.18     44.79 o 
  -8   5   1      112.77       95.00     20.69 o 
  -7   5   1      310.54      342.61     26.19 o 
  -6   5   1       74.98       68.32     13.44 o 
  -5   5   1      214.53      206.94     21.03 o 
  -4   5   1       70.99       78.45     10.44 o 
  -3   5   1      744.67      789.34     19.98 o 
  -2   5   1     2997.29     3165.43     42.71 o 
  -1   5   1       93.93      131.77      7.30 o 
   0   5   1     5093.53     4980.39     62.42 o 
   1   5   1      616.54      657.16     16.86 o 
   2   5   1     4328.02     4277.28     54.52 o 
   3   5   1      210.02      213.97     11.91 o 
   4   5   1     1827.44     1816.78     45.88 o 
   5   5   1      157.68      183.38     14.95 o 
   6   5   1      910.22      907.36     28.79 o 
   7   5   1        4.88       11.23     13.91 o 
   8   5   1       62.42       46.30     23.84 o 
  -7   6   1      644.13      657.81     47.88 o 
  -6   6   1      336.62      351.06     20.83 o 
  -5   6   1     1864.23     1805.41     38.17 o 
  -4   6   1     1019.40     1025.04     26.15 o 
  -3   6   1     1675.75     1691.55     27.15 o 
  -2   6   1     3732.49     3860.24     51.72 o 
  -1   6   1     1112.56     1121.66     30.31 o 
   0   6   1       73.68       57.53      6.77 o 
   1   6   1        2.93        8.16      5.26 o 
   2   6   1       34.76       45.01      6.62 o 
   3   6   1      342.04      302.02     15.22 o 
   4   6   1      138.05      132.95     14.66 o 
   5   6   1     1250.38     1229.53     30.87 o 
   6   6   1       18.53       18.71     16.21 o 
   7   6   1      731.67      777.50     36.74 o 
  -7   7   1      364.05      315.35     40.45 o 
  -6   7   1       51.91       32.27     17.03 o 
  -5   7   1       44.48       54.42     17.00 o 
  -4   7   1      352.77      338.23     18.11 o 
  -3   7   1      144.87      138.33     14.05 o 
  -2   7   1      228.28      230.84     11.28 o 
  -1   7   1      151.00      123.26      9.11 o 
   0   7   1     1474.17     1490.03     26.31 o 
   1   7   1     1979.21     1922.17     49.73 o 
   2   7   1     1721.14     1798.88     34.37 o 
   3   7   1     1386.58     1371.21     30.07 o 
   4   7   1      917.15      916.95     30.21 o 
   5   7   1      573.57      549.26     24.50 o 
   6   7   1       95.93       84.26     18.20 o 
   7   7   1        7.32       19.85     21.61 o 
  -7   8   1       30.60        0.00     21.37 o 
  -6   8   1      994.66     1049.64     41.39 o 
  -5   8   1        2.99        4.49     12.08 o 
  -4   8   1     2730.78     2767.96     75.35 o 
  -3   8   1       11.11       19.22     10.24 o 
  -2   8   1     2642.42     2620.85     40.70 o 
  -1   8   1      121.34      137.73     10.43 o 
   0   8   1     1472.99     1491.15     27.85 o 
   1   8   1       20.83       23.56      7.42 o 
   2   8   1      261.51      290.49     19.70 o 
   3   8   1      158.13      188.62     14.41 o 
   4   8   1      131.87      152.49     14.11 o 
   5   8   1      272.58      250.49     21.77 o 
   6   8   1      530.97      516.61     30.66 o 
   7   8   1      141.66      136.88     29.75 o 
  -6   9   1       33.04       53.07     23.83 o 
  -5   9   1      874.49      866.55     35.40 o 
  -4   9   1      844.42      755.83     28.95 o 
  -3   9   1      787.45      805.84     27.09 o 
  -2   9   1     1619.84     1629.00     30.82 o 
  -1   9   1     3291.85     3256.99     49.16 o 
   0   9   1     3166.63     3118.91     47.52 o 
   1   9   1     3655.43     3571.19     52.53 o 
   2   9   1     2332.28     2352.06     44.50 o 
   3   9   1     1313.07     1290.98     31.74 o 
   4   9   1     1939.75     1982.82     49.42 o 
   5   9   1      720.79      715.84     34.35 o 
   6   9   1      476.54      487.30     39.70 o 
  -6  10   1       42.17       29.55     24.06 o 
  -5  10   1      597.41      561.02     38.72 o 
  -4  10   1      150.53      145.20     16.97 o 
  -3  10   1     1706.19     1806.80     40.51 o 
  -2  10   1       21.25       15.58     11.02 o 
  -1  10   1     1528.34     1486.18     30.30 o 
   0  10   1       66.77       69.28     10.27 o 
   1  10   1      199.59      196.40     13.61 o 
   2  10   1        0.77        2.40     10.55 o 
   3  10   1        3.47        8.60     14.23 o 
   4  10   1      113.12       81.35     18.33 o 
   5  10   1      197.74      191.19     26.04 o 
   6  10   1       30.68       40.08     25.41 o 
  -5  11   1       92.85      121.85     26.19 o 
  -4  11   1        2.55        0.00     19.67 o 
  -3  11   1      643.85      571.32     26.39 o 
  -2  11   1      407.22      440.14     27.07 o 
  -1  11   1     1781.85     1814.08     35.64 o 
   0  11   1      794.22      783.12     23.62 o 
   1  11   1     1105.63     1116.87     37.03 o 
   2  11   1     1083.93     1113.75     49.30 o 
   3  11   1      856.32      843.30     36.00 o 
   4  11   1      290.20      255.08     24.50 o 
   5  11   1      478.65      464.57     39.16 o 
  -5  12   1       31.50       15.24     25.12 o 
  -4  12   1     1010.24     1043.91     49.33 o 
  -3  12   1       42.26       53.08     17.90 o 
  -2  12   1      683.48      711.94     29.10 o 
  -1  12   1       33.40       48.01     11.83 o 
   0  12   1      691.11      710.81     23.96 o 
   1  12   1       73.27       66.90     14.13 o 
   2  12   1        0.63       11.13     15.34 o 
   3  12   1       73.80       58.14     18.78 o 
   4  12   1      272.50      267.74     25.38 o 
   5  12   1      455.41      366.42     37.56 o 
  -4  13   1       95.44      143.40     29.82 o 
  -3  13   1      105.19       58.62     23.92 o 
  -2  13   1        3.84       21.22     16.30 o 
  -1  13   1      403.56      439.72     25.25 o 
   0  13   1       78.71       96.43     14.36 o 
   1  13   1      263.97      271.32     24.21 o 
   2  13   1      186.34      177.04     22.40 o 
   3  13   1      428.03      382.99     29.48 o 
   4  13   1      112.93      110.78     28.54 o 
  -3  14   1      165.02      104.95     26.57 o 
  -2  14   1      347.48      342.82     32.97 o 
  -1  14   1       28.83       34.84     17.70 o 
   0  14   1      240.32      249.71     23.61 o 
   1  14   1        8.50        0.01     16.78 o 
   2  14   1       29.72       29.47     19.55 o 
   3  14   1      111.63       96.71     24.03 o 
  -2  15   1      345.38      397.84     44.47 o 
  -1  15   1       10.77        8.88     21.68 o 
   0  15   1     1151.90     1268.90     64.90 o 
   1  15   1       43.65       49.93     19.62 o 
  -8   0   2       45.09        9.20     24.72 o 
  -6   0   2       10.88        3.15     12.71 o 
  -4   0   2      447.32      454.01     18.45 o 
  -2   0   2      403.27      347.63     11.52 o 
   0   0   2     8109.25     7414.84    141.53 o 
   2   0   2     9810.09     9909.45    160.76 o 
   4   0   2     6370.08     6306.17    110.63 o 
   6   0   2     7064.87     7026.34    157.03 o 
   8   0   2      743.92      794.77     50.26 o 
  -8   1   2      135.48      172.58     26.50 o 
  -7   1   2      505.48      593.58     45.10 o 
  -6   1   2      933.86     1012.05     24.18 o 
  -5   1   2     2420.48     2302.09     36.42 o 
  -4   1   2     2321.47     2269.56     33.84 o 
  -3   1   2     8393.46     8574.97    101.24 o 
  -2   1   2    12337.93    12436.11    141.66 o 
  -1   1   2     8732.68     8847.45     92.82 o 
   0   1   2     3145.53     3143.29     36.97 o 
   1   1   2       36.81       36.18      2.76 o 
   2   1   2     4446.21     4699.84     56.59 o 
   3   1   2       84.37       88.51      6.03 o 
   4   1   2     2037.13     2044.93     34.20 o 
   5   1   2      955.65      953.26     21.17 o 
   6   1   2        3.35        8.67     10.23 o 
   7   1   2       83.79       95.65     27.36 o 
   8   1   2        7.08        0.00     16.19 o 
  -8   2   2      410.21      473.20     35.55 o 
  -7   2   2      554.45      684.16     26.54 o 
  -6   2   2      866.72      888.99     26.11 o 
  -5   2   2      204.24      195.75     11.35 o 
  -4   2   2      509.95      491.22     13.57 o 
  -3   2   2      335.06      368.53     10.02 o 
  -2   2   2     1323.77     1521.90     21.84 o 
  -1   2   2     1498.78     1489.11     20.20 o 
   0   2   2     8469.62     8885.99    139.88 o 
   1   2   2    23750.75    22400.88    232.11 o 
   2   2   2      190.78      227.16      6.49 o 
   3   2   2     6218.67     6174.08     74.97 o 
   4   2   2       40.41       33.04      6.10 o 
   5   2   2     2592.28     2610.15     45.31 o 
   6   2   2      162.55      171.90     15.30 o 
   7   2   2      815.20      859.52     29.14 o 
   8   2   2       58.67       46.16     18.68 o 
  -8   3   2      125.97      112.95     38.33 o 
  -7   3   2       19.25       18.08     13.17 o 
  -6   3   2      875.16      850.89     40.73 o 
  -5   3   2      907.55      896.85     36.25 o 
  -4   3   2     2926.61     2829.77     40.33 o 
  -3   3   2      125.46      121.33      9.45 o 
  -2   3   2     3924.52     3957.59     49.45 o 
  -1   3   2      784.11      817.93     13.66 o 
   0   3   2     1070.64     1019.77     15.75 o 
   1   3   2     1028.93     1184.60     17.39 o 
   2   3   2     2667.29     2946.38     42.81 o 
   3   3   2      209.71      239.47     11.01 o 
   4   3   2      289.66      289.14      8.78 o 
   5   3   2      192.91      179.02     13.53 o 
   6   3   2      561.64      572.15     23.18 o 
   7   3   2       66.14       62.37     14.61 o 
   8   3   2      497.93      438.54     52.34 o 
  -8   4   2      814.31      913.04     72.86 o 
  -7   4   2        5.96        0.00     14.29 o 
  -6   4   2      527.66      522.78     22.03 o 
  -5   4   2      104.34      101.73     11.66 o 
  -4   4   2     1088.88     1069.10     20.28 o 
  -3   4   2        1.59        8.68      4.84 o 
  -2   4   2        9.13       12.52      4.33 o 
  -1   4   2     1050.43     1041.73     17.39 o 
   0   4   2      273.29      309.21      8.90 o 
   1   4   2     2428.68     2624.21     34.86 o 
   2   4   2     3815.47     4007.79     56.89 o 
   3   4   2     1656.97     1650.65     29.82 o 
   4   4   2      856.75      820.77     22.02 o 
   5   4   2      895.87      875.18     24.77 o 
   6   4   2      759.00      747.95     30.17 o 
   7   4   2      546.17      568.60     28.23 o 
   8   4   2      201.78      250.40     47.52 o 
  -8   5   2        1.12        0.00     17.97 o 
  -7   5   2      416.58      389.16     26.88 o 
  -6   5   2      169.99      205.00     22.96 o 
  -5   5   2     2018.45     1957.43     44.22 o 
  -4   5   2      206.14      215.26     16.65 o 
  -3   5   2     7875.18     7865.82    104.82 o 
  -2   5   2      779.79      820.92     16.48 o 
  -1   5   2     6354.98     6081.01     74.64 o 
   0   5   2     1001.03     1009.16     18.30 o 
   1   5   2     3519.20     3501.63     46.20 o 
   2   5   2      309.47      315.94      9.02 o 
   3   5   2     1150.67     1167.25     24.74 o 
   4   5   2      937.09      922.26     23.41 o 
   5   5   2       14.25       12.46      9.87 o 
   6   5   2      181.74      183.41     18.65 o 
   7   5   2      206.30      226.58     23.06 o 
   8   5   2      200.16      151.64     36.20 o 
  -7   6   2       42.29       43.60     17.73 o 
  -6   6   2       61.24       53.68     17.72 o 
  -5   6   2       39.15       46.56     11.58 o 
  -4   6   2       60.69       62.40     10.57 o 
  -3   6   2       70.49       75.65      7.34 o 
  -2   6   2      544.79      479.42     13.78 o 
  -1   6   2     2446.26     2622.17     44.50 o 
   0   6   2     4248.31     4156.90     54.86 o 
   1   6   2     2439.00     2478.42     36.13 o 
   2   6   2     3728.16     3683.87     49.41 o 
   3   6   2     1266.09     1221.88     26.44 o 
   4   6   2     3676.99     3467.25     85.89 o 
   5   6   2     1048.73      965.74     32.98 o 
   6   6   2     1047.19     1034.54     36.26 o 
   7   6   2      452.10      426.40     28.84 o 
  -7   7   2       32.25       22.02     18.13 o 
  -6   7   2      777.42      740.39     71.03 o 
  -5   7   2      156.10      163.20     18.54 o 
  -4   7   2     3233.99     3209.79     65.62 o 
  -3   7   2        5.59        6.34      8.22 o 
  -2   7   2     4859.07     4633.73     62.03 o 
  -1   7   2      179.35      177.96     10.41 o 
   0   7   2     6977.04     6896.11     86.63 o 
   1   7   2      152.04      152.97      9.80 o 
   2   7   2     2706.62     2838.99     41.31 o 
   3   7   2       36.32       36.31      8.99 o 
   4   7   2      359.11      396.85     32.08 o 
   5   7   2        2.26       20.89     13.28 o 
   6   7   2        6.62       14.85     15.95 o 
   7   7   2       21.83       42.50     19.52 o 
  -7   8   2      830.36      802.25     46.73 o 
  -6   8   2      131.77      117.44     20.62 o 
  -5   8   2      180.41      176.69     20.37 o 
  -4   8   2      453.17      414.34     34.10 o 
  -3   8   2      160.18      171.31     14.33 o 
  -2   8   2      481.95      452.09     15.92 o 
  -1   8   2      162.84      176.96     11.39 o 
   0   8   2     1089.30     1097.55     23.25 o 
   1   8   2      558.39      528.51     16.63 o 
   2   8   2     1672.61     1704.08     32.71 o 
   3   8   2     1727.46     1771.04     36.17 o 
   4   8   2      229.58      238.42     19.88 o 
   5   8   2     1482.89     1414.14     42.17 o 
   6   8   2      167.42      169.36     21.76 o 
   7   8   2      257.74      223.40     34.54 o 
  -6   9   2        8.60        0.00     21.91 o 
  -5   9   2      734.43      765.25     53.57 o 
  -4   9   2      378.92      364.49     26.55 o 
  -3   9   2      686.51      695.39     24.34 o 
  -2   9   2      589.37      639.94     20.16 o 
  -1   9   2     1547.33     1569.98     30.19 o 
   0   9   2      744.15      743.84     42.78 o 
   1   9   2     1166.50     1123.47     27.33 o 
   2   9   2      146.32      176.76     13.84 o 
   3   9   2      561.21      498.06     26.98 o 
   4   9   2       40.83       35.14     15.15 o 
   5   9   2       29.04       12.83     16.10 o 
   6   9   2       86.84       93.69     22.14 o 
  -6  10   2      530.68      405.40     45.86 o 
  -5  10   2       42.97       47.31     22.65 o 
  -4  10   2      654.09      584.25     31.31 o 
  -3  10   2       71.42       72.33     13.59 o 
  -2  10   2        1.78        0.00     10.29 o 
  -1  10   2      298.60      325.66     16.52 o 
   0  10   2     1292.68     1302.14     32.04 o 
   1  10   2      116.97      120.83     15.19 o 
   2  10   2      607.13      650.11     33.72 o 
   3  10   2      115.51      133.46     19.38 o 
   4  10   2      702.08      671.01     33.45 o 
   5  10   2       11.80        0.00     17.41 o 
   6  10   2      172.08      186.94     31.00 o 
  -5  11   2      270.18      294.36     33.27 o 
  -4  11   2      129.24      153.11     26.85 o 
  -3  11   2      763.25      777.57     34.25 o 
  -2  11   2      436.20      439.39     22.82 o 
  -1  11   2      987.23      964.16     25.71 o 
   0  11   2        8.49       14.90      9.83 o 
   1  11   2     2631.92     2630.29     44.89 o 
   2  11   2       20.15       12.35     14.41 o 
   3  11   2      473.76      480.21     28.68 o 
   4  11   2        0.32        2.24     16.43 o 
   5  11   2      460.10      423.69     31.28 o 
  -5  12   2       55.50       70.47     27.30 o 
  -4  12   2       23.16        0.00     21.04 o 
  -3  12   2        5.49       26.01     17.36 o 
  -2  12   2      459.29      461.81     24.74 o 
  -1  12   2      142.86      149.00     14.73 o 
   0  12   2      513.04      476.87     23.47 o 
   1  12   2      591.37      588.57     41.70 o 
   2  12   2      419.47      393.60     42.89 o 
   3  12   2     1187.57     1295.90     43.47 o 
   4  12   2      393.17      347.85     29.06 o 
   5  12   2      403.90      417.15     58.18 o 
  -4  13   2      800.25      788.37     48.81 o 
  -3  13   2      356.40      385.01     60.15 o 
  -2  13   2      912.65      977.07     46.40 o 
  -1  13   2      110.84      142.51     17.09 o 
   0  13   2     1355.42     1455.00     43.05 o 
   1  13   2      233.61      276.03     25.05 o 
   2  13   2      370.97      447.10     30.72 o 
   3  13   2       96.93       96.36     22.25 o 
   4  13   2       22.45       41.01     20.08 o 
  -3  14   2       72.56       65.66     25.67 o 
  -2  14   2       49.69       17.26     21.44 o 
  -1  14   2       29.47       17.33     18.64 o 
   0  14   2      107.82      125.07     35.81 o 
   1  14   2        7.03       14.53     17.73 o 
   2  14   2      572.80      576.74     35.64 o 
   3  14   2       59.93       64.32     22.37 o 
  -1  15   2      518.86      591.15     49.65 o 
   0  15   2       14.95       10.35     20.88 o 
   1  15   2       67.79       52.43     20.56 o 
  -7   0   3      113.33      100.92     24.64 o 
  -5   0   3      340.18      352.86     20.34 o 
  -3   0   3      524.68      453.92     15.76 o 
  -1   0   3    11492.33    10788.23    172.83 o 
   1   0   3     3347.45     3260.79     56.44 o 
   3   0   3     1898.35     1893.70     39.17 o 
   5   0   3       84.63      110.09     13.85 o 
   7   0   3       81.54      107.87     25.26 o 
  -8   1   3      584.03      646.26     39.59 o 
  -7   1   3      836.53      832.54     41.05 o 
  -6   1   3      979.65      979.74     23.58 o 
  -5   1   3     1972.48     1889.78     31.83 o 
  -4   1   3     1413.25     1440.16     34.76 o 
  -3   1   3     2898.18     2973.02     39.73 o 
  -2   1   3       48.08       44.70      4.09 o 
  -1   1   3      330.58      359.06      5.87 o 
   0   1   3      613.05      659.95     10.27 o 
   1   1   3     1406.73     1513.38     20.50 o 
   2   1   3      930.89      913.91     16.29 o 
   3   1   3       11.15       24.25      4.76 o 
   4   1   3     2466.36     2445.56     35.90 o 
   5   1   3     1216.48     1145.98     23.36 o 
   6   1   3     1606.72     1651.56     35.51 o 
   7   1   3      230.00      258.52     22.02 o 
   8   1   3      514.94      535.87     34.87 o 
  -8   2   3       30.21       45.26     22.43 o 
  -7   2   3      124.05      149.14     22.11 o 
  -6   2   3      606.75      662.84     25.92 o 
  -5   2   3      448.66      484.92     21.16 o 
  -4   2   3     3112.54     3083.60     43.19 o 
  -3   2   3     2337.87     2313.81     32.67 o 
  -2   2   3     8652.29     8569.67     99.96 o 
  -1   2   3     3542.26     3541.18     48.08 o 
   0   2   3    32777.43    28032.34    754.99 o 
   1   2   3    20738.01    19664.13    203.60 o 
   2   2   3     7117.52     7334.61     86.36 o 
   3   2   3     1071.74      980.94     17.47 o 
   4   2   3     1691.92     1633.24     26.73 o 
   5   2   3      489.23      450.96     18.88 o 
   6   2   3      210.30      212.82     16.07 o 
   7   2   3      262.97      250.20     25.34 o 
   8   2   3        8.98       27.73     20.92 o 
  -8   3   3       26.38       51.49     22.98 o 
  -7   3   3      195.18      225.30     21.88 o 
  -6   3   3      214.85      211.07     15.75 o 
  -5   3   3      331.93      359.20     13.85 o 
  -4   3   3      572.40      573.34     14.52 o 
  -3   3   3      325.24      314.49     10.24 o 
  -2   3   3      512.84      567.60     14.93 o 
  -1   3   3       90.98       99.84      5.21 o 
   0   3   3     1922.46     2251.34     29.82 o 
   1   3   3       13.71       41.20      5.36 o 
   2   3   3     1384.93     1525.81     22.44 o 
   3   3   3     3367.64     3249.17     42.97 o 
   4   3   3      498.79      458.96     17.03 o 
   5   3   3     1737.68     1741.87     40.30 o 
   6   3   3      103.49      101.70     13.62 o 
   7   3   3      948.31      959.95     30.39 o 
   8   3   3       23.41        7.49     20.76 o 
  -8   4   3       21.12       55.78     19.45 o 
  -7   4   3      428.52      445.24     28.30 o 
  -6   4   3       30.48       34.05     13.43 o 
  -5   4   3     2393.36     2357.73     43.03 o 
  -4   4   3     2117.87     2090.01     32.52 o 
  -3   4   3     4028.24     4054.58     53.19 o 
  -2   4   3     3443.15     3596.09     46.91 o 
  -1   4   3    12847.03    12849.82    147.94 o 
   0   4   3     1048.31      956.98     20.58 o 
   1   4   3     9516.01     9541.13    112.99 o 
   2   4   3      827.67      767.57     13.97 o 
   3   4   3     4864.95     4731.85     67.86 o 
   4   4   3       43.19       56.02      9.14 o 
   5   4   3     2251.38     2205.92     41.74 o 
   6   4   3        5.12        0.00     10.94 o 
   7   4   3      652.12      709.79     34.06 o 
   8   4   3      192.31      246.53     31.17 o 
  -7   5   3       74.05       67.06     17.79 o 
  -6   5   3     1232.12     1202.66     37.37 o 
  -5   5   3       16.45       13.60     13.48 o 
  -4   5   3     3649.20     3608.51     50.66 o 
  -3   5   3      498.85      514.58     13.96 o 
  -2   5   3       62.45       55.09      6.14 o 
  -1   5   3     1205.68     1335.51     22.09 o 
   0   5   3        4.20        4.92      4.60 o 
   1   5   3       23.51       17.77      5.29 o 
   2   5   3     1618.09     1660.51     25.30 o 
   3   5   3      220.77      211.06     11.65 o 
   4   5   3     2823.86     2862.07     48.14 o 
   5   5   3      114.81      127.59     15.07 o 
   6   5   3     1892.66     1994.92     49.94 o 
   7   5   3       22.16       20.61     16.84 o 
  -7   6   3        4.70        2.84     16.49 o 
  -6   6   3        3.46        0.00     15.01 o 
  -5   6   3      103.40       85.62     15.99 o 
  -4   6   3       10.76        1.59      8.79 o 
  -3   6   3      570.46      563.44     15.79 o 
  -2   6   3      958.89      922.28     19.14 o 
  -1   6   3     1941.95     1942.51     30.46 o 
   0   6   3     2092.90     2166.68     32.67 o 
   1   6   3     1208.12     1137.12     22.44 o 
   2   6   3     1161.53     1153.56     20.67 o 
   3   6   3      195.44      186.64     11.68 o 
   4   6   3      892.09      829.13     23.31 o 
   5   6   3       24.92        4.19     12.80 o 
   6   6   3       18.23       16.61     15.43 o 
   7   6   3      172.54      167.78     22.65 o 
  -7   7   3     1113.06     1129.80     41.36 o 
  -6   7   3       16.57       22.24     16.51 o 
  -5   7   3     2568.10     2581.45     57.07 o 
  -4   7   3      706.16      695.15     31.20 o 
  -3   7   3      803.20      805.13     21.60 o 
  -2   7   3        0.08        2.34      6.35 o 
  -1   7   3       58.37       57.37      7.74 o 
   0   7   3      889.36      975.14     21.29 o 
   1   7   3      335.65      347.07     13.13 o 
   2   7   3      404.42      387.93     12.52 o 
   3   7   3     1575.42     1503.64     31.09 o 
   4   7   3      211.45      245.14     19.44 o 
   5   7   3      878.94      910.60     33.99 o 
   6   7   3       42.07       50.47     18.15 o 
   7   7   3      624.16      692.24     37.55 o 
  -7   8   3        0.90       30.14     19.78 o 
  -6   8   3      772.62      752.54     36.55 o 
  -5   8   3       61.14       49.39     20.45 o 
  -4   8   3      672.90      668.10     39.53 o 
  -3   8   3      267.16      261.93     17.07 o 
  -2   8   3     2799.84     2670.91     41.72 o 
  -1   8   3       28.09       19.19      7.56 o 
   0   8   3     4790.71     4703.15     63.88 o 
   1   8   3       44.44       44.16      8.17 o 
   2   8   3     2805.36     2837.89     43.07 o 
   3   8   3       68.34       57.97     18.65 o 
   4   8   3     1232.22     1158.44     36.72 o 
   5   8   3       17.66       23.33     15.42 o 
   6   8   3       36.94       18.79     17.95 o 
   7   8   3        1.09        0.00     18.41 o 
  -6   9   3      283.97      259.37     26.05 o 
  -5   9   3      173.47      185.76     24.03 o 
  -4   9   3      240.65      254.76     22.46 o 
  -3   9   3       10.06       13.89     16.24 o 
  -2   9   3      174.23      168.72     16.38 o 
  -1   9   3      218.29      222.57     13.26 o 
   0   9   3       21.66       15.29      8.72 o 
   1   9   3     1164.43     1177.41     28.78 o 
   2   9   3      563.77      569.59     30.05 o 
   3   9   3      731.30      706.59     30.71 o 
   4   9   3      984.12      999.02     36.41 o 
   5   9   3      567.54      543.24     37.48 o 
   6   9   3      323.87      317.14     36.07 o 
  -6  10   3       14.14       12.66     24.02 o 
  -5  10   3      833.61      820.37     38.84 o 
  -4  10   3       21.56        0.00     15.53 o 
  -3  10   3     3394.49     3225.95     67.58 o 
  -2  10   3       11.25       11.72      9.45 o 
  -1  10   3     4108.59     4052.74     59.71 o 
   0  10   3      506.61      539.90     26.83 o 
   1  10   3     2616.63     2703.53     44.26 o 
   2  10   3       20.70        0.00     13.58 o 
   3  10   3     2081.15     2054.26     61.64 o 
   4  10   3      146.59      107.82     19.54 o 
   5  10   3      595.83      578.30     33.46 o 
   6  10   3      103.89      141.06     24.41 o 
  -5  11   3       46.77       57.17     25.11 o 
  -4  11   3      254.59      283.08     26.20 o 
  -3  11   3       47.85       26.34     16.66 o 
  -2  11   3      179.39      164.78     16.33 o 
  -1  11   3      185.18      172.44     14.28 o 
   0  11   3        3.75        0.00      9.29 o 
   1  11   3      130.92      126.17     14.35 o 
   2  11   3      576.46      596.91     30.82 o 
   3  11   3      244.70      255.17     23.14 o 
   4  11   3      342.73      351.19     27.89 o 
   5  11   3      621.82      570.80     54.25 o 
  -5  12   3        0.86        0.00     23.95 o 
  -4  12   3      269.74      253.36     30.32 o 
  -3  12   3       50.70       45.34     19.29 o 
  -2  12   3      335.29      327.37     24.99 o 
  -1  12   3       21.22       17.33     14.10 o 
   0  12   3      402.16      371.45     23.74 o 
   1  12   3        5.37        9.62     14.48 o 
   2  12   3      487.24      497.86     29.89 o 
   3  12   3        8.63        0.00     17.54 o 
   4  12   3       10.39       17.66     18.99 o 
   5  12   3       46.45       63.00     21.54 o 
  -4  13   3       66.13       70.55     25.55 o 
  -3  13   3      197.36      208.99     28.65 o 
  -2  13   3        0.64        6.48     23.06 o 
  -1  13   3       47.80       48.95     16.77 o 
   0  13   3        6.94       10.45     13.17 o 
   1  13   3      401.01      313.97     24.76 o 
   2  13   3       16.13        0.00     16.09 o 
   3  13   3      576.87      596.93     35.32 o 
   4  13   3        8.65        0.00     19.22 o 
  -3  14   3      171.61      150.72     27.83 o 
  -2  14   3      410.28      397.94     42.20 o 
  -1  14   3      124.32      169.70     25.47 o 
   0  14   3      215.99      272.35     24.83 o 
   1  14   3      781.67      739.85     37.57 o 
   2  14   3      447.98      477.00     47.68 o 
   3  14   3        7.16        0.00     18.90 o 
  -1  15   3       37.04       25.86     38.59 o 
   0  15   3      309.99      337.48     32.16 o 
   1  15   3       93.98       68.32     20.81 o 
  -8   0   4      113.24      132.78     49.09 o 
  -6   0   4     1033.63     1031.93     35.10 o 
  -4   0   4     2238.44     2186.19     53.56 o 
  -2   0   4      675.84      569.99     16.09 o 
   0   0   4      299.99      343.53     15.45 o 
   2   0   4       95.08      124.79      9.39 o 
   4   0   4      541.72      494.88     19.92 o 
   6   0   4      140.81      141.90     17.80 o 
   8   0   4      230.15      262.22     62.55 o 
  -8   1   4       37.30       17.02     36.82 o 
  -7   1   4       19.54       21.21     14.60 o 
  -6   1   4      126.73      161.80     12.62 o 
  -5   1   4      164.51      154.41     10.67 o 
  -4   1   4     2436.97     2306.99     34.63 o 
  -3   1   4      575.02      505.20     12.15 o 
  -2   1   4     8192.56     8153.88     95.33 o 
  -1   1   4     7250.78     7315.86     78.26 o 
   0   1   4    10446.58    10133.13    115.51 o 
   1   1   4     8441.40     8215.06     95.21 o 
   2   1   4     3987.33     3769.54     47.54 o 
   3   1   4     6968.94     7238.76     87.47 o 
   4   1   4     5757.68     5684.51     72.32 o 
   5   1   4     1878.49     1902.21     32.18 o 
   6   1   4      210.68      224.51     16.23 o 
   7   1   4        6.20       14.49     14.35 o 
   8   1   4      246.21      272.44     24.52 o 
  -8   2   4      195.15      269.36     31.45 o 
  -7   2   4     1363.05     1345.62     40.34 o 
  -6   2   4      173.98      187.67     15.07 o 
  -5   2   4     1230.61     1215.18     24.41 o 
  -4   2   4     1040.49     1014.67     21.76 o 
  -3   2   4     3126.18     3101.48     41.78 o 
  -2   2   4      292.24      278.78     10.55 o 
  -1   2   4     2707.35     2792.60     39.87 o 
   0   2   4     1270.92     1345.66     19.18 o 
   1   2   4      479.30      525.97      9.75 o 
   2   2   4      581.57      715.04     13.55 o 
   3   2   4     1073.45     1198.01     21.69 o 
   4   2   4       22.80        5.27      5.96 o 
   5   2   4      608.06      591.80     20.54 o 
   6   2   4        2.61        0.00     12.07 o 
   7   2   4     1388.67     1345.10     40.29 o 
   8   2   4      236.73      240.69     28.45 o 
  -8   3   4      223.12      275.48     35.52 o 
  -7   3   4       10.65        0.00     15.45 o 
  -6   3   4      506.14      521.67     26.12 o 
  -5   3   4       21.44       20.16      7.75 o 
  -4   3   4       23.81       12.13      6.00 o 
  -3   3   4        2.14       11.13      6.02 o 
  -2   3   4      640.30      594.18     11.98 o 
  -1   3   4       30.58       30.99      3.64 o 
   0   3   4     3712.62     3828.86     47.79 o 
   1   3   4       79.75       78.47      6.38 o 
   2   3   4     1589.81     1524.78     22.87 o 
   3   3   4       31.94       33.41      7.45 o 
   4   3   4      481.98      478.35     13.26 o 
   5   3   4        9.30       12.51      9.53 o 
   6   3   4       41.90       35.30     11.84 o 
   7   3   4       37.33       40.03     16.97 o 
   8   3   4        9.62       25.57     22.66 o 
  -8   4   4      792.23      819.98     39.19 o 
  -7   4   4      292.52      304.28     24.99 o 
  -6   4   4     1325.54     1227.49     47.05 o 
  -5   4   4     1569.71     1578.40     33.41 o 
  -4   4   4     1600.05     1525.33     26.41 o 
  -3   4   4      532.65      532.63     13.48 o 
  -2   4   4     2159.18     2265.76     36.02 o 
  -1   4   4       14.40       42.48      4.76 o 
   0   4   4      483.99      486.44     11.04 o 
   1   4   4      438.94      500.38     15.53 o 
   2   4   4      626.07      704.08     15.47 o 
   3   4   4      147.79      137.77     10.14 o 
   4   4   4      546.87      510.71     17.88 o 
   5   4   4      431.14      394.19     18.49 o 
   6   4   4      777.96      792.58     31.51 o 
   7   4   4      413.58      463.85     29.10 o 
   8   4   4      635.67      621.93     41.45 o 
  -7   5   4       17.22       38.66     17.76 o 
  -6   5   4      176.08      211.04     27.32 o 
  -5   5   4       16.41       37.06     13.42 o 
  -4   5   4        0.33        0.00      6.72 o 
  -3   5   4     4341.39     4423.09     58.49 o 
  -2   5   4      792.29      745.14     17.47 o 
  -1   5   4     4166.24     4001.91     52.24 o 
   0   5   4     2625.94     2819.98     49.59 o 
   1   5   4     7214.81     7280.75     88.11 o 
   2   5   4     1087.82     1099.37     22.46 o 
   3   5   4     6536.66     6559.65     91.29 o 
   4   5   4      733.52      748.28     21.20 o 
   5   5   4     1786.96     1806.68     44.63 o 
   6   5   4      280.34      258.05     22.61 o 
   7   5   4      189.99      205.06     22.99 o 
  -7   6   4       26.72       53.68     18.54 o 
  -6   6   4      544.46      545.59     29.90 o 
  -5   6   4      172.41      201.12     19.24 o 
  -4   6   4      776.07      761.42     27.14 o 
  -3   6   4     1354.46     1367.80     31.43 o 
  -2   6   4     1923.94     1993.06     31.47 o 
  -1   6   4      511.51      527.24     14.21 o 
   0   6   4      488.48      517.47     20.34 o 
   1   6   4      173.85      209.80     13.02 o 
   2   6   4       32.65       46.85      5.27 o 
   3   6   4       91.18       76.08      8.63 o 
   4   6   4      168.43      141.47     15.92 o 
   5   6   4       79.51       64.67     15.52 o 
   6   6   4      387.65      390.31     26.48 o 
   7   6   4      223.58      244.11     40.46 o 
  -7   7   4       12.57       14.38     19.45 o 
  -6   7   4      290.65      285.26     25.28 o 
  -5   7   4       78.53       60.41     20.38 o 
  -4   7   4     2310.54     2244.13     50.62 o 
  -3   7   4        7.41        0.00      7.15 o 
  -2   7   4     4472.63     4455.16     60.46 o 
  -1   7   4      976.15     1082.27     21.92 o 
   0   7   4     6188.59     5955.39     84.03 o 
   1   7   4      647.85      667.42     17.05 o 
   2   7   4     7488.45     7317.97     91.31 o 
   3   7   4       85.07       64.00     18.40 o 
   4   7   4     3954.57     3671.01     71.28 o 
   5   7   4        5.97        6.17     14.43 o 
   6   7   4     1084.01     1062.37     39.98 o 
   7   7   4       18.71        4.31     18.07 o 
  -7   8   4      850.64      931.85     43.85 o 
  -6   8   4       49.02       67.64     19.97 o 
  -5   8   4     1342.68     1402.07     42.52 o 
  -4   8   4        3.61        0.00     12.38 o 
  -3   8   4     2658.77     2539.92     46.33 o 
  -2   8   4      301.56      303.55     14.84 o 
  -1   8   4     2425.71     2406.66     38.43 o 
   0   8   4       15.05       14.53      7.58 o 
   1   8   4      108.85      132.21     11.00 o 
   2   8   4      122.60      141.57     12.04 o 
   3   8   4       59.95       85.53     14.64 o 
   4   8   4       24.26       19.97     14.63 o 
   5   8   4      736.28      754.51     34.10 o 
   6   8   4        6.48        6.30     17.65 o 
   7   8   4      230.66      238.20     27.23 o 
  -6   9   4       63.72       64.18     20.31 o 
  -5   9   4        2.54        0.00     21.51 o 
  -4   9   4       16.62       26.88     15.80 o 
  -3   9   4       60.58       59.65     14.64 o 
  -2   9   4       57.49       49.08     12.10 o 
  -1   9   4      684.40      655.69     21.40 o 
   0   9   4       14.94        9.06      7.96 o 
   1   9   4      489.46      583.60     18.06 o 
   2   9   4      795.26      805.82     30.58 o 
   3   9   4      571.12      558.70     29.41 o 
   4   9   4      148.34      137.45     19.50 o 
   5   9   4      197.88      166.68     22.00 o 
   6   9   4       99.04      122.26     21.96 o 
  -6  10   4      955.00      929.40     43.86 o 
  -5  10   4       31.22        5.81     17.94 o 
  -4  10   4     1623.05     1542.20     45.97 o 
  -3  10   4        0.20        0.00     16.17 o 
  -2  10   4     1550.07     1600.70     35.10 o 
  -1  10   4       43.99       19.67      9.50 o 
   0  10   4      561.95      512.20     19.32 o 
   1  10   4       76.00       66.24     12.29 o 
   2  10   4       48.39       23.89     14.00 o 
   3  10   4        1.35        0.00     14.76 o 
   4  10   4      527.63      465.11     32.78 o 
   5  10   4       22.59        6.72     18.50 o 
   6  10   4     1091.91     1206.68     74.65 o 
  -5  11   4       66.81       49.19     20.23 o 
  -4  11   4       14.64       11.69     17.42 o 
  -3  11   4     1108.02     1083.56     49.42 o 
  -2  11   4      107.23      135.02     18.30 o 
  -1  11   4     1290.84     1306.90     29.91 o 
   0  11   4       85.23       63.20     13.62 o 
   1  11   4     2116.74     2153.84     44.28 o 
   2  11   4      111.58      107.42     18.50 o 
   3  11   4      642.32      727.09     34.64 o 
   4  11   4      331.89      289.85     25.93 o 
   5  11   4      304.25      308.23     39.99 o 
  -5  12   4      471.99      454.96     46.18 o 
  -4  12   4       13.84       20.53     19.90 o 
  -3  12   4      392.62      354.10     39.23 o 
  -2  12   4       86.04       88.45     20.97 o 
  -1  12   4      420.15      404.28     21.99 o 
   0  12   4       36.56       47.41     13.39 o 
   1  12   4       76.63       71.68     17.48 o 
   2  12   4        0.35       17.91     16.54 o 
   3  12   4       52.34       32.68     19.29 o 
   4  12   4       43.55       73.72     21.11 o 
   5  12   4       31.99       24.80     21.25 o 
  -4  13   4      207.47      203.45     31.11 o 
  -3  13   4       82.35       93.25     21.12 o 
  -2  13   4      979.61     1069.18     68.14 o 
  -1  13   4      233.80      247.82     26.57 o 
   0  13   4     1936.09     1986.66     44.95 o 
   1  13   4      403.20      395.44     28.26 o 
   2  13   4     2067.16     2025.41     90.75 o 
   3  13   4      391.01      401.10     29.85 o 
   4  13   4      672.02      690.97     38.77 o 
  -3  14   4      168.88      144.71     35.01 o 
  -2  14   4      215.00      254.82     29.55 o 
  -1  14   4       27.53       46.52     20.28 o 
   0  14   4      295.33      226.30     23.67 o 
   1  14   4        0.87        0.00     16.11 o 
   2  14   4        6.35       10.14     17.76 o 
   3  14   4        1.26       24.62     24.67 o 
  -1  15   4      237.98      242.18     34.22 o 
   0  15   4       18.94        0.00     25.66 o 
   1  15   4      128.44      158.12     23.95 o 
  -7   0   5     1561.22     1453.19     89.90 o 
  -5   0   5     1256.68     1201.37     34.39 o 
  -3   0   5       40.03       31.67     10.87 o 
  -1   0   5       54.62       47.18      6.11 o 
   1   0   5     2417.46     2396.96     45.36 o 
   3   0   5     3618.34     3661.83     69.08 o 
   5   0   5     1619.09     1619.99     42.25 o 
   7   0   5      366.62      327.27     67.87 o 
  -8   1   5      219.06      266.53     38.67 o 
  -7   1   5      361.91      404.81     35.85 o 
  -6   1   5     1432.82     1410.65     28.90 o 
  -5   1   5     1568.45     1507.95     29.28 o 
  -4   1   5     2625.29     2638.06     38.71 o 
  -3   1   5     2891.19     2954.37     40.26 o 
  -2   1   5     9498.08     9692.17    112.91 o 
  -1   1   5      689.83      713.08     12.82 o 
   0   1   5     4072.40     4072.34     49.79 o 
   1   1   5      427.84      446.39     14.64 o 
   2   1   5     1318.62     1337.12     32.58 o 
   3   1   5       47.79       70.87      7.04 o 
   4   1   5        5.06       20.92      6.97 o 
   5   1   5     1153.47     1118.43     29.05 o 
   6   1   5      240.73      266.84     17.95 o 
   7   1   5      198.27      204.58     20.55 o 
   8   1   5      125.11      126.23     24.43 o 
  -8   2   5      236.70      247.04     38.90 o 
  -7   2   5      334.54      375.24     25.09 o 
  -6   2   5       93.97      116.95     16.36 o 
  -5   2   5      164.41      181.88     13.03 o 
  -4   2   5       21.71       28.20      6.53 o 
  -3   2   5     1513.24     1561.40     24.70 o 
  -2   2   5       48.02       30.86      5.95 o 
  -1   2   5     1456.69     1390.85     23.65 o 
   0   2   5     8467.86     8395.16     97.94 o 
   1   2   5     2445.33     2549.10     33.74 o 
   2   2   5     8621.39     8582.16    101.52 o 
   3   2   5     1389.45     1390.79     24.93 o 
   4   2   5     4640.38     4677.53     61.91 o 
   5   2   5      810.14      802.71     23.31 o 
   6   2   5     2695.65     2646.03     49.26 o 
   7   2   5      718.32      667.27     37.50 o 
   8   2   5      592.59      647.98     40.45 o 
  -8   3   5       30.97       55.31     33.25 o 
  -7   3   5      506.12      510.68     29.21 o 
  -6   3   5       45.56       81.13     16.60 o 
  -5   3   5     2469.76     2481.14     39.49 o 
  -4   3   5      209.04      217.71     12.26 o 
  -3   3   5     5932.98     5818.73     72.51 o 
  -2   3   5     1198.86     1163.52     22.72 o 
  -1   3   5     5041.62     4863.78     54.83 o 
   0   3   5       30.41       24.70      3.82 o 
   1   3   5     1470.41     1400.25     24.89 o 
   2   3   5     1588.63     1742.28     26.00 o 
   3   3   5      396.48      420.30     12.30 o 
   4   3   5       57.24       75.72      7.69 o 
   5   3   5       82.24       71.51     11.34 o 
   6   3   5       31.16       31.51     11.85 o 
   7   3   5      109.90      101.31     19.10 o 
   8   3   5       66.67       71.16     28.39 o 
  -8   4   5       47.53       48.90     19.57 o 
  -7   4   5        6.66       28.11     16.63 o 
  -6   4   5      342.13      359.92     23.89 o 
  -5   4   5       88.74      108.28     15.30 o 
  -4   4   5      138.69      134.50      9.19 o 
  -3   4   5     1178.13     1209.34     21.33 o 
  -2   4   5      181.55      196.36     11.44 o 
  -1   4   5     4335.27     4472.72     56.70 o 
   0   4   5      188.41      148.67      6.96 o 
   1   4   5    19286.35    18601.22    234.03 o 
   2   4   5     4713.27     4759.76     67.73 o 
   3   4   5     4595.95     4597.61     61.25 o 
   4   4   5     1549.82     1546.96     31.27 o 
   5   4   5     3755.50     3657.51     60.51 o 
   6   4   5      271.90      268.30     22.44 o 
   7   4   5      962.69      986.65     61.68 o 
  -7   5   5       17.14       30.24     17.81 o 
  -6   5   5      942.06      901.14     34.55 o 
  -5   5   5        1.91        0.00     12.72 o 
  -4   5   5     4639.62     4381.49     66.66 o 
  -3   5   5      848.14      803.20     26.49 o 
  -2   5   5     3009.79     3012.89     41.84 o 
  -1   5   5      491.82      545.18     15.85 o 
   0   5   5     3114.67     3095.86     42.21 o 
   1   5   5     2400.16     2600.44     42.09 o 
   2   5   5     2530.40     2605.80     42.51 o 
   3   5   5       90.07       97.22     11.67 o 
   4   5   5       33.36       40.03     12.36 o 
   5   5   5        5.31       15.15     13.91 o 
   6   5   5      243.91      248.75     22.92 o 
   7   5   5       16.78       21.50     25.95 o 
  -7   6   5      476.62      471.72     30.35 o 
  -6   6   5      288.70      299.16     23.91 o 
  -5   6   5      316.24      294.45     22.21 o 
  -4   6   5      101.97      118.13     18.14 o 
  -3   6   5      606.69      611.17     25.87 o 
  -2   6   5        1.20        5.50      5.61 o 
  -1   6   5       30.62       35.85      7.91 o 
   0   6   5      152.73      154.38      8.95 o 
   1   6   5      185.59      185.83     11.82 o 
   2   6   5      312.00      319.68     14.21 o 
   3   6   5      573.76      668.27     25.99 o 
   4   6   5      203.21      190.61     18.09 o 
   5   6   5      338.03      306.71     23.11 o 
   6   6   5      570.93      563.46     32.22 o 
   7   6   5       82.49      107.74     23.59 o 
  -7   7   5      226.08      231.02     26.41 o 
  -6   7   5      101.99       84.14     19.35 o 
  -5   7   5      686.47      750.27     32.05 o 
  -4   7   5       99.00      117.59     16.64 o 
  -3   7   5     3392.04     3324.26     54.96 o 
  -2   7   5      776.41      778.90     18.68 o 
  -1   7   5     2915.20     2953.77     43.49 o 
   0   7   5      319.40      344.26     13.62 o 
   1   7   5     1807.89     1825.43     29.84 o 
   2   7   5      148.91      148.39     14.08 o 
   3   7   5       28.01       35.48     12.71 o 
   4   7   5        6.26       29.53     13.79 o 
   5   7   5      527.68      506.58     29.40 o 
   6   7   5       17.45       37.97     18.60 o 
   7   7   5      321.96      355.56     40.34 o 
  -7   8   5      308.80      339.23     30.75 o 
  -6   8   5        4.69       15.63     18.07 o 
  -5   8   5      318.66      246.00     23.06 o 
  -4   8   5       91.15       76.65     22.24 o 
  -3   8   5      532.30      503.65     20.80 o 
  -2   8   5      745.51      777.54     21.65 o 
  -1   8   5       56.63       52.48      8.92 o 
   0   8   5     4013.51     4026.30     56.81 o 
   1   8   5      384.84      394.45     18.90 o 
   2   8   5     1443.01     1539.94     32.67 o 
   3   8   5       36.85       23.53     13.93 o 
   4   8   5     1686.51     1689.25     46.33 o 
   5   8   5       30.30       55.32     17.51 o 
   6   8   5      683.79      689.10     37.86 o 
  -6   9   5      132.49      147.25     22.32 o 
  -5   9   5      173.33      161.95     21.78 o 
  -4   9   5      489.14      484.95     33.42 o 
  -3   9   5      309.10      315.72     22.85 o 
  -2   9   5     1512.27     1505.73     61.77 o 
  -1   9   5      591.96      583.13     20.79 o 
   0   9   5      562.32      593.77     20.16 o 
   1   9   5     1135.30     1082.45     27.69 o 
   2   9   5      858.44      869.53     31.34 o 
   3   9   5       79.54       62.60     15.91 o 
   4   9   5       54.59       40.09     16.89 o 
   5   9   5        1.09        0.00     15.84 o 
   6   9   5        6.77        6.33     18.71 o 
  -6  10   5       63.64       55.88     20.92 o 
  -5  10   5       63.91       82.70     21.12 o 
  -4  10   5        8.95        4.03     16.20 o 
  -3  10   5      334.98      370.07     25.08 o 
  -2  10   5       11.45       26.79     11.86 o 
  -1  10   5     1508.99     1600.82     32.21 o 
   0  10   5       65.94       69.48     12.14 o 
   1  10   5     2277.47     2205.04     49.46 o 
   2  10   5       45.29       52.92     15.76 o 
   3  10   5     2896.51     2829.73     63.89 o 
   4  10   5       32.26       17.76     24.11 o 
   5  10   5     1197.14     1204.14     44.32 o 
   6  10   5       19.54        8.22     20.93 o 
  -5  11   5      330.42      385.44     31.24 o 
  -4  11   5      763.31      732.19     37.09 o 
  -3  11   5      482.16      441.47     28.33 o 
  -2  11   5      247.74      252.35     22.70 o 
  -1  11   5      392.43      457.72     28.95 o 
   0  11   5      652.83      641.31     25.23 o 
   1  11   5      524.17      524.86     23.67 o 
   2  11   5        5.92        0.00     14.45 o 
   3  11   5      400.19      369.59     27.75 o 
   4  11   5       11.64        4.72     17.33 o 
   5  11   5        0.65        0.00     19.07 o 
  -4  12   5      128.44      125.89     28.04 o 
  -3  12   5      107.88       98.27     20.27 o 
  -2  12   5       11.51       28.74     16.30 o 
  -1  12   5       11.15        6.73     13.86 o 
   0  12   5      100.16      110.84     15.52 o 
   1  12   5        5.59        0.00     14.27 o 
   2  12   5      475.28      465.21     29.68 o 
   3  12   5        3.02        0.00     17.28 o 
   4  12   5      110.93       98.89     21.99 o 
  -4  13   5       49.34       62.56     25.61 o 
  -3  13   5      263.88      271.95     30.29 o 
  -2  13   5       93.31       97.83     22.92 o 
  -1  13   5      767.51      762.07     50.11 o 
   0  13   5       73.28       44.85     14.77 o 
   1  13   5      148.28      169.90     30.48 o 
   2  13   5       12.78        0.00     26.64 o 
   3  13   5        0.59        0.00     27.15 o 
   4  13   5        0.55        5.75     20.33 o 
  -2  14   5      481.46      448.67     36.25 o 
  -1  14   5        7.01       37.92     21.49 o 
   0  14   5      225.78      279.91     30.54 o 
   1  14   5        6.63       12.76     17.99 o 
   2  14   5      243.67      263.51     34.97 o 
  -8   0   6        1.70       21.00     43.47 o 
  -6   0   6     1383.65     1336.60     40.05 o 
  -4   0   6     2208.15     2239.00     48.87 o 
  -2   0   6     9580.36     9132.57    151.88 o 
   0   0   6    10359.25     9886.15    161.96 o 
   2   0   6    12349.50    12043.71    198.67 o 
   4   0   6      769.49      764.93     35.38 o 
   6   0   6      140.80      129.67     24.37 o 
   8   0   6       15.25       44.95     39.92 o 
  -8   1   6        4.14       22.96     28.12 o 
  -7   1   6      452.63      453.04     32.24 o 
  -6   1   6        5.77        0.00     10.72 o 
  -5   1   6     1186.79     1174.16     27.69 o 
  -4   1   6       51.34       53.85      7.49 o 
  -3   1   6      442.57      451.23     12.03 o 
  -2   1   6      356.66      404.41      9.97 o 
  -1   1   6       10.86       11.34      4.02 o 
   0   1   6      180.26      150.86      6.66 o 
   1   1   6      785.00      804.23     14.88 o 
   2   1   6     2138.31     2063.04     30.35 o 
   3   1   6      515.95      468.22     13.79 o 
   4   1   6     3139.91     3108.44     45.27 o 
   5   1   6     1577.91     1633.09     42.06 o 
   6   1   6      649.85      673.06     24.57 o 
   7   1   6      719.41      702.72     31.77 o 
   8   1   6      208.34      201.55     27.94 o 
  -8   2   6       88.17      144.29     34.39 o 
  -7   2   6      126.87      121.21     19.70 o 
  -6   2   6        5.56       11.48     13.69 o 
  -5   2   6      899.17      888.10     24.29 o 
  -4   2   6      120.65      122.25      8.62 o 
  -3   2   6     3211.15     3038.42     45.61 o 
  -2   2   6       46.28       43.47      6.95 o 
  -1   2   6     9089.02     8785.48    103.21 o 
   0   2   6       88.15      138.21      7.10 o 
   1   2   6     2304.21     2186.20     30.44 o 
   2   2   6      191.01      218.68      9.14 o 
   3   2   6     1695.77     1690.69     27.64 o 
   4   2   6      222.70      233.93     11.95 o 
   5   2   6      241.53      242.23     15.85 o 
   6   2   6      271.69      287.76     31.91 o 
   7   2   6       49.48        0.00     18.15 o 
   8   2   6      280.95      299.38     30.90 o 
  -8   3   6      495.30      466.94     48.75 o 
  -7   3   6        6.13        0.00     16.02 o 
  -6   3   6     1430.38     1411.20     39.65 o 
  -5   3   6      196.52      190.33     15.03 o 
  -4   3   6     2200.90     2071.63     37.95 o 
  -3   3   6      126.15      133.91     12.13 o 
  -2   3   6     1103.56     1077.44     22.46 o 
  -1   3   6      121.13      148.57      8.82 o 
   0   3   6      655.62      782.20     14.77 o 
   1   3   6      128.53      168.06      9.43 o 
   2   3   6      580.23      586.92     12.64 o 
   3   3   6       13.00       15.99      6.03 o 
   4   3   6      920.89      942.24     20.80 o 
   5   3   6       92.07       76.28     12.13 o 
   6   3   6     1656.74     1687.48     44.73 o 
   7   3   6        2.49       17.28     17.28 o 
  -7   4   6       11.12       24.80     17.42 o 
  -6   4   6       56.85       70.86     16.71 o 
  -5   4   6      725.57      740.38     23.85 o 
  -4   4   6      282.28      291.10     21.75 o 
  -3   4   6     3357.86     3179.42     50.58 o 
  -2   4   6     1712.91     1697.55     31.05 o 
  -1   4   6     3133.98     3081.14     41.41 o 
   0   4   6     3838.09     4005.68     51.86 o 
   1   4   6     4991.97     5030.64     71.28 o 
   2   4   6      353.95      340.54     16.13 o 
   3   4   6      530.73      525.41     13.93 o 
   4   4   6      116.42      124.74     11.57 o 
   5   4   6       30.64       27.61     13.78 o 
   6   4   6        0.81        0.00     15.48 o 
   7   4   6       15.90       11.98     18.30 o 
  -7   5   6      292.02      303.99     25.65 o 
  -6   5   6      581.82      591.02     34.57 o 
  -5   5   6      858.93      884.02     42.88 o 
  -4   5   6     2404.19     2332.45     42.22 o 
  -3   5   6       17.65       24.65      8.44 o 
  -2   5   6      346.31      362.38     14.97 o 
  -1   5   6        7.00        7.52      4.87 o 
   0   5   6     1190.05     1291.20     22.07 o 
   1   5   6      782.14      749.47     19.48 o 
   2   5   6      140.85      139.09     10.77 o 
   3   5   6     3692.76     3442.20     54.68 o 
   4   5   6      282.27      305.83     20.74 o 
   5   5   6     1890.28     1857.76     47.10 o 
   6   5   6       83.92       61.87     17.89 o 
   7   5   6      604.68      635.27     35.57 o 
  -7   6   6       40.70       77.16     20.86 o 
  -6   6   6      653.71      715.94     47.29 o 
  -5   6   6      607.33      587.26     29.47 o 
  -4   6   6     1998.97     1962.00     38.77 o 
  -3   6   6       19.13       25.16      9.10 o 
  -2   6   6     4582.30     4623.97     76.88 o 
  -1   6   6      888.19      913.28     19.01 o 
   0   6   6     4461.11     4415.04     58.57 o 
   1   6   6     1864.16     1867.97     35.05 o 
   2   6   6     2319.12     2296.09     40.75 o 
   3   6   6      534.80      542.19     38.97 o 
   4   6   6      966.04      958.96     33.22 o 
   5   6   6      339.38      313.56     27.02 o 
   6   6   6      120.22      134.97     20.66 o 
   7   6   6        7.55       14.97     19.88 o 
  -7   7   6      204.99      193.83     25.20 o 
  -6   7   6      216.43      209.66     23.52 o 
  -5   7   6       64.37       75.12     17.55 o 
  -4   7   6      638.97      663.47     43.58 o 
  -3   7   6      831.79      791.58     23.41 o 
  -2   7   6      396.96      384.18     24.64 o 
  -1   7   6       42.25       59.80      7.95 o 
   0   7   6     1669.71     1662.49     34.58 o 
   1   7   6      135.25      148.75     13.96 o 
   2   7   6     2247.32     2146.79     40.11 o 
   3   7   6      245.99      273.51     32.78 o 
   4   7   6     2662.20     2602.16     57.77 o 
   5   7   6      363.62      303.36     24.68 o 
   6   7   6      898.30      911.48     52.74 o 
   7   7   6      214.97      199.12     28.09 o 
  -6   8   6       46.00       56.64     19.47 o 
  -5   8   6      454.98      433.76     35.11 o 
  -4   8   6       15.22       10.59     14.50 o 
  -3   8   6     1087.88     1093.20     28.92 o 
  -2   8   6     1125.48     1115.76     29.81 o 
  -1   8   6     3037.90     3073.03     68.13 o 
   0   8   6     1527.42     1567.69     29.17 o 
   1   8   6     1794.88     1781.15     38.18 o 
   2   8   6      875.60      900.27     25.37 o 
   3   8   6      910.87      896.01     33.36 o 
   4   8   6      825.83      820.43     34.22 o 
   5   8   6       52.48       37.79     18.03 o 
   6   8   6      335.01      313.07     28.33 o 
  -6   9   6      528.68      539.94     34.99 o 
  -5   9   6      438.58      403.35     29.36 o 
  -4   9   6      258.79      269.72     25.19 o 
  -3   9   6      451.28      393.13     24.41 o 
  -2   9   6       59.40       63.78     12.29 o 
  -1   9   6       27.37       27.00      9.07 o 
   0   9   6       54.05       72.10     11.73 o 
   1   9   6       26.42       28.40     11.01 o 
   2   9   6      197.45      209.97     19.53 o 
   3   9   6      552.30      505.88     35.16 o 
   4   9   6      272.97      252.64     24.06 o 
   5   9   6      514.23      582.29     35.81 o 
   6   9   6       11.40        5.83     20.00 o 
  -6  10   6      177.57      201.35     27.62 o 
  -5  10   6       24.94       20.96     19.76 o 
  -4  10   6      754.42      811.95     36.45 o 
  -3  10   6       42.42       41.48     21.94 o 
  -2  10   6      845.38      904.10     29.01 o 
  -1  10   6        0.21        0.00     10.11 o 
   0  10   6     1636.58     1671.22     37.11 o 
   1  10   6      318.30      314.09     22.60 o 
   2  10   6      665.17      601.18     30.41 o 
   3  10   6       12.68       17.22     15.92 o 
   4  10   6      110.88      100.28     21.90 o 
   5  10   6       49.50       46.00     20.40 o 
  -5  11   6       16.55        3.88     20.28 o 
  -4  11   6      256.44      251.21     32.44 o 
  -3  11   6        6.19        6.57     16.24 o 
  -2  11   6      284.50      292.89     23.78 o 
  -1  11   6      211.57      223.00     20.60 o 
   0  11   6      173.83      187.88     16.99 o 
   1  11   6      906.21      952.86     35.71 o 
   2  11   6        9.85       27.12     15.46 o 
   3  11   6     1457.69     1469.40     46.84 o 
   4  11   6      175.81      200.86     24.81 o 
   5  11   6      610.54      608.16     49.09 o 
  -4  12   6      310.27      290.59     30.60 o 
  -3  12   6     1163.52     1163.65     44.90 o 
  -2  12   6      327.46      316.17     30.42 o 
  -1  12   6     1164.76     1204.57     38.78 o 
   0  12   6      313.13      333.27     21.43 o 
   1  12   6     1599.31     1545.57     44.88 o 
   2  12   6       49.31       70.96     19.34 o 
   3  12   6      382.33      349.84     30.01 o 
   4  12   6      239.24      258.49     28.48 o 
  -3  13   6        4.70        0.00     20.09 o 
  -2  13   6        1.78       15.18     20.60 o 
  -1  13   6       11.79       53.73     20.64 o 
   0  13   6      561.84      599.13     37.78 o 
   1  13   6      138.27      152.08     21.65 o 
   2  13   6      562.41      581.29     33.69 o 
   3  13   6       11.57       12.22     20.08 o 
  -2  14   6      500.66      589.91     40.82 o 
  -1  14   6       16.99       19.25     21.19 o 
   0  14   6      594.76      662.22     42.58 o 
   1  14   6       72.36       80.90     26.18 o 
   2  14   6      511.44      440.66     52.98 o 
  -7   0   7     1904.56     2019.20    110.90 o 
  -5   0   7     1176.05     1265.28     36.81 o 
  -3   0   7     4701.33     4794.85     87.29 o 
  -1   0   7     2561.15     2487.95     48.82 o 
   1   0   7      273.89      247.67     13.25 o 
   3   0   7     1785.06     1898.07     43.83 o 
   5   0   7      857.92      787.16     31.41 o 
   7   0   7      782.48      813.09     48.69 o 
  -8   1   7       57.30      113.11     35.62 o 
  -7   1   7       58.09       63.47     20.44 o 
  -6   1   7        0.74        0.70     12.13 o 
  -5   1   7        1.83        0.30      8.69 o 
  -4   1   7     1247.08     1150.87     22.35 o 
  -3   1   7       12.35        6.74      4.83 o 
  -2   1   7     3549.19     3385.93     69.15 o 
  -1   1   7      704.35      764.86     15.50 o 
   0   1   7     6193.48     6245.98     75.56 o 
   1   1   7      478.40      479.09     11.82 o 
   2   1   7     3683.02     3574.46     47.96 o 
   3   1   7      785.71      813.99     18.47 o 
   4   1   7     2564.62     2623.88     40.92 o 
   5   1   7       99.62      123.86     11.78 o 
   6   1   7      278.28      338.16     23.91 o 
   7   1   7        9.71        1.66     19.14 o 
  -7   2   7      144.27      151.29     24.44 o 
  -6   2   7      890.30      903.39     27.32 o 
  -5   2   7       14.54       10.19     13.53 o 
  -4   2   7     1895.45     1855.78     35.23 o 
  -3   2   7       10.27       14.32      8.30 o 
  -2   2   7      622.86      592.22     18.21 o 
  -1   2   7      609.54      715.21     15.58 o 
   0   2   7        3.10        5.97      4.22 o 
   1   2   7      467.83      512.53     12.99 o 
   2   2   7      398.28      400.01     22.48 o 
   3   2   7      209.37      233.45     15.50 o 
   4   2   7      659.76      667.33     18.32 o 
   5   2   7      296.01      306.25     22.16 o 
   6   2   7     1073.95     1016.05     46.38 o 
   7   2   7       52.90       96.73     23.52 o 
  -7   3   7       13.98       12.25     24.10 o 
  -6   3   7       24.90       18.18     13.92 o 
  -5   3   7      733.99      741.64     23.45 o 
  -4   3   7      151.46      175.60     12.99 o 
  -3   3   7     4810.76     4457.63     66.06 o 
  -2   3   7     2341.56     2390.70     39.60 o 
  -1   3   7    11618.49    11141.55    130.55 o 
   0   3   7      276.04      269.25      9.32 o 
   1   3   7    12421.37    12116.82    141.31 o 
   2   3   7      338.43      333.46      9.62 o 
   3   3   7     6506.46     6445.82     81.65 o 
   4   3   7      455.97      437.03     19.97 o 
   5   3   7     2430.87     2429.14     53.99 o 
   6   3   7       27.89       23.28     15.49 o 
   7   3   7       94.08      107.89     20.77 o 
  -7   4   7      110.57      127.96     20.98 o 
  -6   4   7      600.62      630.14     69.62 o 
  -5   4   7      391.35      401.66     19.50 o 
  -4   4   7      521.65      478.67     19.09 o 
  -3   4   7      202.59      185.57     19.03 o 
  -2   4   7      592.68      506.21     16.88 o 
  -1   4   7      406.38      431.06     11.28 o 
   0   4   7      964.45     1072.61     19.42 o 
   1   4   7      199.69      191.74     11.39 o 
   2   4   7       94.65      101.05     11.17 o 
   3   4   7      716.05      701.47     20.52 o 
   4   4   7       95.07       90.06     19.98 o 
   5   4   7      589.57      629.90     30.90 o 
   6   4   7      183.01      172.02     21.37 o 
   7   4   7     1345.09     1351.12     46.11 o 
  -7   5   7       59.65       46.76     18.96 o 
  -6   5   7        5.46        0.00     19.25 o 
  -5   5   7      144.06      144.62     17.80 o 
  -4   5   7      709.63      702.30     22.89 o 
  -3   5   7      307.22      315.04     16.18 o 
  -2   5   7     1757.62     1702.31     37.27 o 
  -1   5   7      146.13      159.94      8.24 o 
   0   5   7     4721.83     4832.33     62.58 o 
   1   5   7       48.38       55.97      8.45 o 
   2   5   7     3663.28     3369.84     58.97 o 
   3   5   7     1460.01     1411.23     30.56 o 
   4   5   7     1147.06     1132.54     34.67 o 
   5   5   7      655.90      603.03     30.08 o 
   6   5   7      106.61      121.11     20.34 o 
   7   5   7      241.76      222.13     25.51 o 
  -7   6   7      849.69      878.42     40.72 o 
  -6   6   7      631.68      676.32     33.71 o 
  -5   6   7     1502.94     1351.26     40.50 o 
  -4   6   7      537.71      540.71     21.59 o 
  -3   6   7     1831.35     1700.88     34.97 o 
  -2   6   7      791.86      721.06     21.01 o 
  -1   6   7      700.71      697.57     16.66 o 
   0   6   7      538.64      537.50     14.59 o 
   1   6   7       26.40       20.44      8.18 o 
   2   6   7     2427.21     2386.51     43.01 o 
   3   6   7       90.44       78.54     14.55 o 
   4   6   7      135.56      147.00     17.85 o 
   5   6   7      403.30      442.91     27.81 o 
   6   6   7      268.05      270.54     33.25 o 
   7   6   7      256.26      230.76     26.44 o 
  -7   7   7       30.98       29.35     20.90 o 
  -6   7   7        0.79        4.77     17.08 o 
  -5   7   7       10.62       10.69     15.42 o 
  -4   7   7       17.26       13.86     13.78 o 
  -3   7   7      398.84      404.25     23.13 o 
  -2   7   7      596.02      622.71     21.57 o 
  -1   7   7      792.05      801.86     20.19 o 
   0   7   7      363.64      395.63     19.71 o 
   1   7   7      220.36      217.20     14.22 o 
   2   7   7      837.34      858.50     23.87 o 
   3   7   7     1862.57     1862.85     46.21 o 
   4   7   7      521.94      486.17     28.05 o 
   5   7   7      270.15      248.62     24.54 o 
   6   7   7      213.75      220.70     43.18 o 
  -6   8   7      298.57      318.65     28.56 o 
  -5   8   7      335.17      336.19     26.92 o 
  -4   8   7      686.41      686.67     31.83 o 
  -3   8   7      871.09      873.92     27.18 o 
  -2   8   7     1071.17      982.04     26.70 o 
  -1   8   7      623.47      585.38     20.43 o 
   0   8   7        4.22       10.73      8.73 o 
   1   8   7      291.30      270.67     18.37 o 
   2   8   7      140.75      166.79     25.73 o 
   3   8   7       32.24       19.42     13.91 o 
   4   8   7      744.14      709.27     61.72 o 
   5   8   7        0.83        0.00     18.52 o 
   6   8   7      525.62      551.12     36.00 o 
  -6   9   7       47.96        9.60     20.01 o 
  -5   9   7      350.28      369.40     30.35 o 
  -4   9   7      164.45      167.79     21.32 o 
  -3   9   7     1014.00      949.21     34.50 o 
  -2   9   7     1874.59     1797.66     51.45 o 
  -1   9   7     1118.09     1178.01     49.37 o 
   0   9   7     1124.39     1144.74     29.66 o 
   1   9   7     1806.72     1836.59     38.86 o 
   2   9   7     1720.11     1729.69     45.68 o 
   3   9   7      760.94      651.95     40.00 o 
   4   9   7     1140.91     1102.66     41.43 o 
   5   9   7      377.25      384.33     31.00 o 
   6   9   7       96.04       75.21     23.28 o 
  -5  10   7      503.83      444.58     52.54 o 
  -4  10   7       29.85       26.97     18.13 o 
  -3  10   7      290.26      341.45     29.21 o 
  -2  10   7       55.36       18.48     14.15 o 
  -1  10   7      465.11      459.68     26.16 o 
   0  10   7       73.17       72.01     13.08 o 
   1  10   7       14.90        8.81     11.36 o 
   2  10   7        3.34        5.57     15.35 o 
   3  10   7      222.54      240.15     22.83 o 
   4  10   7        0.37        0.00     16.01 o 
   5  10   7      267.10      301.62     29.89 o 
  -5  11   7       75.22      108.76     23.70 o 
  -4  11   7       14.80       26.46     19.34 o 
  -3  11   7      211.54      224.20     29.24 o 
  -2  11   7      168.82      198.38     21.54 o 
  -1  11   7      699.23      699.36     42.59 o 
   0  11   7      459.77      485.37     27.43 o 
   1  11   7     1395.43     1377.77     53.23 o 
   2  11   7      481.91      387.13     62.25 o 
   3  11   7      867.27      814.19     37.76 o 
   4  11   7       75.43       36.98     20.14 o 
   5  11   7      317.66      302.06     30.78 o 
  -4  12   7      630.56      580.70     39.65 o 
  -3  12   7       72.49      112.79     26.80 o 
  -2  12   7      584.93      546.29     37.33 o 
  -1  12   7        7.83        8.77     15.50 o 
   0  12   7      199.42      203.04     20.78 o 
   1  12   7        2.46        8.38     15.77 o 
   2  12   7       10.92        0.00     16.58 o 
   3  12   7       11.26        0.00     18.53 o 
   4  12   7       73.37       85.71     22.03 o 
  -3  13   7      108.84      116.67     26.14 o 
  -2  13   7       17.05       22.80     21.65 o 
  -1  13   7      170.53      201.58     21.93 o 
   0  13   7        1.29        0.00     20.69 o 
   1  13   7      415.48      469.02     63.78 o 
   2  13   7        2.08        0.00     21.34 o 
   3  13   7       67.46       81.05     21.47 o 
  -2  14   7        2.74        0.75     22.46 o 
  -1  14   7      168.62      199.59     28.05 o 
   0  14   7       65.96       38.03     24.02 o 
   1  14   7       26.21       31.78     24.17 o 
   2  14   7       60.56       64.44     21.91 o 
  -6   0   8      146.01      104.76     23.03 o 
  -4   0   8      286.56      332.67     23.98 o 
  -2   0   8     2571.79     2561.79     51.78 o 
   0   0   8    13851.81    13425.13    219.78 o 
   2   0   8     9148.92     8727.70    149.47 o 
   4   0   8     6375.87     6437.29    118.88 o 
   6   0   8     2430.89     2564.71     81.17 o 
  -7   1   8      275.66      318.36     29.89 o 
  -6   1   8      120.19       91.20     21.51 o 
  -5   1   8     1404.76     1361.67     34.99 o 
  -4   1   8      408.50      400.69     17.09 o 
  -3   1   8     2543.82     2480.77     45.07 o 
  -2   1   8     1162.09     1128.62     20.07 o 
  -1   1   8     1949.59     1925.29     29.29 o 
   0   1   8      501.13      473.65     12.19 o 
   1   1   8     2905.75     3012.42     41.28 o 
   2   1   8      439.13      433.53     13.07 o 
   3   1   8       35.44       37.65      7.78 o 
   4   1   8        1.92        0.41      7.95 o 
   5   1   8       59.47       71.92     11.19 o 
   6   1   8       29.33       34.83     15.83 o 
   7   1   8      214.06      186.33     26.59 o 
  -7   2   8      353.59      401.97     38.18 o 
  -6   2   8      534.95      553.38     56.81 o 
  -5   2   8      182.61      174.91     14.38 o 
  -4   2   8      291.70      278.41     29.62 o 
  -3   2   8       16.47       12.98      8.93 o 
  -2   2   8        0.95        0.00      6.24 o 
  -1   2   8     1458.51     1410.12     23.39 o 
   0   2   8        3.39       14.68      4.81 o 
   1   2   8     4359.74     4238.41     54.99 o 
   2   2   8       36.31       41.93      6.50 o 
   3   2   8     4127.00     3945.49     54.56 o 
   4   2   8       31.35       47.97      9.45 o 
   5   2   8     1919.27     1981.55     47.38 o 
   6   2   8       40.66       28.77     15.94 o 
   7   2   8      336.54      328.29     31.19 o 
  -7   3   8       50.16       59.57     21.86 o 
  -6   3   8     1631.95     1544.48     42.36 o 
  -5   3   8      271.48      279.15     17.27 o 
  -4   3   8     4881.67     4532.05     69.51 o 
  -3   3   8     2497.95     2313.00     40.79 o 
  -2   3   8     2300.17     2321.86     39.81 o 
  -1   3   8       68.86       84.41      8.66 o 
   0   3   8     1582.36     1601.19     25.67 o 
   1   3   8      646.55      660.52     14.48 o 
   2   3   8      226.06      239.78      8.87 o 
   3   3   8      102.29      124.59      9.25 o 
   4   3   8        5.71        0.00     10.35 o 
   5   3   8      148.81      128.22     17.64 o 
   6   3   8      436.64      448.95     28.68 o 
   7   3   8       13.05       11.53     20.37 o 
  -7   4   8        1.06       10.28     21.09 o 
  -6   4   8      724.03      717.19     32.27 o 
  -5   4   8        9.79       15.18     11.14 o 
  -4   4   8       58.99       73.85     11.51 o 
  -3   4   8       14.75       12.99      8.53 o 
  -2   4   8      924.44      916.33     22.83 o 
  -1   4   8      433.76      416.51     22.49 o 
   0   4   8      289.92      283.24     10.53 o 
   1   4   8     2437.61     2537.27     42.51 o 
   2   4   8      296.78      303.65     19.23 o 
   3   4   8     1678.05     1698.47     34.39 o 
   4   4   8      426.86      380.06     23.31 o 
   5   4   8      810.92      817.96     38.71 o 
   6   4   8      412.29      399.19     28.59 o 
   7   4   8      162.04      161.10     24.09 o 
  -7   5   8      288.73      274.12     26.32 o 
  -6   5   8       15.80       10.61     15.57 o 
  -5   5   8     1095.01     1065.62     41.07 o 
  -4   5   8        6.40        7.09      9.99 o 
  -3   5   8     2673.35     2614.79     46.40 o 
  -2   5   8      127.13      117.89     11.66 o 
  -1   5   8     2758.86     2677.54     38.97 o 
   0   5   8      402.78      398.59     12.40 o 
   1   5   8      905.87      895.31     22.57 o 
   2   5   8     1111.83     1064.24     25.77 o 
   3   5   8        3.74       15.47     12.87 o 
   4   5   8       75.12       75.99     15.54 o 
   5   5   8       81.33      114.56     19.34 o 
   6   5   8        1.08        0.00     17.21 o 
   7   5   8      220.69      255.42     28.07 o 
  -7   6   8      154.11      176.45     23.78 o 
  -6   6   8       96.25      100.25     19.47 o 
  -5   6   8       49.48       50.08     15.92 o 
  -4   6   8      530.40      504.95     21.83 o 
  -3   6   8      225.51      224.38     15.22 o 
  -2   6   8     2891.35     2788.50     47.96 o 
  -1   6   8      669.54      665.98     16.25 o 
   0   6   8     4367.48     4374.01     58.94 o 
   1   6   8     4259.78     4321.72     66.67 o 
   2   6   8     5549.83     5537.91     82.63 o 
   3   6   8      177.78      209.46     18.71 o 
   4   6   8     2667.58     2630.76     59.18 o 
   5   6   8      687.53      726.63     35.03 o 
   6   6   8      838.91      890.08     41.00 o 
   7   6   8      408.91      450.11     41.57 o 
  -6   7   8       79.52       63.33     19.14 o 
  -5   7   8      102.56      124.77     20.00 o 
  -4   7   8      830.77      874.78     34.94 o 
  -3   7   8       50.96       53.92     11.80 o 
  -2   7   8     1852.06     1873.84     37.60 o 
  -1   7   8       23.01       23.58      9.13 o 
   0   7   8     1004.23     1017.98     25.93 o 
   1   7   8        0.60        0.00      8.83 o 
   2   7   8     1519.66     1555.47     46.82 o 
   3   7   8       31.37       26.70     14.85 o 
   4   7   8       41.82       48.19     16.43 o 
   5   7   8       76.16       31.11     18.13 o 
   6   7   8      208.21      239.31     30.13 o 
  -6   8   8       12.59        8.20     18.71 o 
  -5   8   8       10.04       13.90     17.44 o 
  -4   8   8      160.74      166.42     20.25 o 
  -3   8   8      340.21      351.64     22.89 o 
  -2   8   8       37.88       23.40     10.77 o 
  -1   8   8      791.45      779.82     29.78 o 
   0   8   8      461.95      491.58     25.78 o 
   1   8   8      695.83      675.81     24.18 o 
   2   8   8      300.89      339.59     21.83 o 
   3   8   8      940.91      945.65     38.14 o 
   4   8   8      609.50      627.82     46.44 o 
   5   8   8      322.20      350.34     29.66 o 
   6   8   8      397.96      418.40     34.73 o 
  -6   9   8      270.01      284.39     28.37 o 
  -5   9   8      552.25      548.29     35.90 o 
  -4   9   8      187.34      188.07     22.36 o 
  -3   9   8     2035.33     1968.73     51.98 o 
  -2   9   8      898.66      884.63     27.65 o 
  -1   9   8      485.91      461.98     37.26 o 
   0   9   8      381.35      347.82     18.84 o 
   1   9   8      506.68      488.58     22.26 o 
   2   9   8       50.45       52.11     16.12 o 
   3   9   8       37.43       25.18     18.74 o 
   4   9   8      193.37      182.85     23.00 o 
   5   9   8      245.22      231.06     26.70 o 
   6   9   8      274.88      295.91     44.48 o 
  -5  10   8       42.82        3.02     24.14 o 
  -4  10   8       55.14       36.51     19.43 o 
  -3  10   8      399.12      348.92     25.01 o 
  -2  10   8        5.42        0.00     14.19 o 
  -1  10   8       59.08       88.12     16.16 o 
   0  10   8      295.23      254.41     20.99 o 
   1  10   8      107.77      119.00     14.67 o 
   2  10   8      797.42      771.38     51.99 o 
   3  10   8        1.29       14.45     15.97 o 
   4  10   8      135.64      152.89     32.10 o 
   5  10   8       15.94        3.67     19.18 o 
  -4  11   8      291.93      277.40     27.37 o 
  -3  11   8      145.83      167.97     27.26 o 
  -2  11   8      348.04      364.35     29.03 o 
  -1  11   8      428.55      417.93     26.27 o 
   0  11   8      351.75      336.53     24.24 o 
   1  11   8       10.33        9.24     15.22 o 
   2  11   8       36.88       51.53     25.95 o 
   3  11   8        0.06        0.00     17.42 o 
   4  11   8        0.13        0.00     17.69 o 
  -4  12   8      230.83      235.77     32.65 o 
  -3  12   8      291.85      340.18     35.41 o 
  -2  12   8      482.37      459.71     64.93 o 
  -1  12   8      647.71      675.80     33.38 o 
   0  12   8      150.90      192.66     21.86 o 
   1  12   8      934.68      887.12     47.00 o 
   2  12   8      489.46      497.77     31.58 o 
   3  12   8      908.82      855.53     46.35 o 
   4  12   8      250.17      274.31     28.55 o 
  -3  13   8       11.19        2.03     23.13 o 
  -2  13   8      316.92      400.67     84.26 o 
  -1  13   8        6.94        4.69     16.83 o 
   0  13   8      356.13      405.60     33.80 o 
   1  13   8       74.95       51.59     23.60 o 
   2  13   8        1.98        0.00     17.51 o 
   3  13   8       31.10       17.28     20.64 o 
  -1  14   8      101.91      126.17     26.83 o 
   0  14   8      450.02      537.80     39.83 o 
   1  14   8       22.21       17.78     23.65 o 
  -7   0   9     1261.53     1452.89     97.00 o 
  -5   0   9     1098.95     1031.31     45.97 o 
  -3   0   9     3256.61     3368.75     66.66 o 
  -1   0   9     3837.37     3927.14     74.38 o 
   1   0   9      457.56      359.08     17.18 o 
   3   0   9      162.33      160.39     20.24 o 
   5   0   9        5.36        8.45     14.32 o 
   7   0   9      126.18      115.33     43.47 o 
  -7   1   9      288.23      321.29     30.67 o 
  -6   1   9      335.46      336.95     23.44 o 
  -5   1   9      915.37      915.19     30.08 o 
  -4   1   9      355.01      353.78     18.64 o 
  -3   1   9      796.39      795.68     17.33 o 
  -2   1   9        0.07        8.92      5.39 o 
  -1   1   9      130.77      138.18      8.98 o 
   0   1   9       56.15       47.02      8.22 o 
   1   1   9       26.22       50.07      6.74 o 
   2   1   9     1910.43     1892.03     30.71 o 
   3   1   9       27.49       25.58      7.76 o 
   4   1   9     1585.98     1605.87     34.28 o 
   5   1   9       70.12       60.28     11.97 o 
   6   1   9      657.58      666.75     32.77 o 
   7   1   9       73.32       81.25     28.59 o 
  -7   2   9       24.13       37.03     33.79 o 
  -6   2   9      402.98      414.57     25.49 o 
  -5   2   9      609.15      578.24     22.62 o 
  -4   2   9      837.54      859.14     24.23 o 
  -3   2   9      521.23      511.16     20.01 o 
  -2   2   9     4355.64     4198.74     66.03 o 
  -1   2   9      677.05      686.87     15.94 o 
   0   2   9     3038.03     2929.61     41.11 o 
   1   2   9      416.88      433.42     17.50 o 
   2   2   9     2146.23     2107.47     33.01 o 
   3   2   9      731.73      733.26     18.74 o 
   4   2   9       39.61       54.31     11.36 o 
   5   2   9       21.99        9.80     14.26 o 
   6   2   9        1.12        0.00     15.54 o 
   7   2   9        1.77       21.17     28.75 o 
  -7   3   9       22.90        9.12     20.97 o 
  -6   3   9       33.51       35.43     18.69 o 
  -5   3   9       31.86       22.15     11.68 o 
  -4   3   9        4.86       10.43      9.68 o 
  -3   3   9     1273.36     1176.70     27.32 o 
  -2   3   9      226.20      254.33     14.16 o 
  -1   3   9      895.62      861.78     17.85 o 
   0   3   9       46.97       63.74      6.90 o 
   1   3   9     3698.77     3650.78     55.38 o 
   2   3   9      100.89      121.83     10.42 o 
   3   3   9     4336.43     4027.87     63.46 o 
   4   3   9      992.46      938.72     32.75 o 
   5   3   9     3944.04     4004.25     77.98 o 
   6   3   9       85.29       80.85     19.11 o 
   7   3   9      874.31      870.05     48.17 o 
  -7   4   9       18.81       11.36     21.30 o 
  -6   4   9      161.91      178.23     24.33 o 
  -5   4   9      536.49      534.29     25.03 o 
  -4   4   9      429.43      437.70     20.93 o 
  -3   4   9      900.95      872.09     25.02 o 
  -2   4   9     2002.63     1944.05     36.76 o 
  -1   4   9     2350.60     2385.95     35.59 o 
   0   4   9     1302.63     1314.11     23.55 o 
   1   4   9     2224.99     2203.53     39.31 o 
   2   4   9        8.97        6.33      8.32 o 
   3   4   9      375.80      393.19     20.93 o 
   4   4   9       87.04       79.97     15.33 o 
   5   4   9      282.42      271.20     23.20 o 
   6   4   9        3.98        8.31     17.79 o 
   7   4   9       11.95        9.54     18.94 o 
  -7   5   9      213.02      221.25     29.94 o 
  -6   5   9      475.85      485.58     29.31 o 
  -5   5   9      172.26      147.84     18.73 o 
  -4   5   9      415.27      401.38     20.14 o 
  -3   5   9      619.92      591.99     21.51 o 
  -2   5   9      118.36      150.45     12.90 o 
  -1   5   9      620.51      607.92     19.51 o 
   0   5   9      674.53      684.39     21.99 o 
   1   5   9      480.31      458.15     20.69 o 
   2   5   9      873.54      834.16     23.68 o 
   3   5   9        7.09        3.01      9.64 o 
   4   5   9     1365.79     1388.45     40.82 o 
   5   5   9       32.98       13.35     18.64 o 
   6   5   9     1046.22     1106.92     41.77 o 
   7   5   9       84.30      103.46     24.67 o 
  -6   6   9      212.85      233.57     24.65 o 
  -5   6   9      612.98      608.89     31.47 o 
  -4   6   9      155.00      165.30     15.53 o 
  -3   6   9     1846.76     1766.85     41.68 o 
  -2   6   9      688.92      694.97     25.25 o 
  -1   6   9     1803.95     1695.17     33.80 o 
   0   6   9     1927.51     1883.75     36.23 o 
   1   6   9     1456.39     1452.04     31.93 o 
   2   6   9      475.88      466.89     20.60 o 
   3   6   9      201.15      228.75     19.63 o 
   4   6   9      166.80      169.40     25.91 o 
   5   6   9       29.11       38.59     18.33 o 
   6   6   9       19.25        0.00     19.36 o 
  -6   7   9        8.99       20.84     18.35 o 
  -5   7   9     1158.07     1141.57     40.89 o 
  -4   7   9       13.44        7.01     14.08 o 
  -3   7   9      838.74      841.29     27.12 o 
  -2   7   9      235.58      225.63     15.73 o 
  -1   7   9        2.97        4.38      8.86 o 
   0   7   9       94.86      113.07     11.99 o 
   1   7   9       24.01       46.82     10.76 o 
   2   7   9      303.57      314.02     18.27 o 
   3   7   9      378.36      329.93     23.50 o 
   4   7   9      289.47      264.15     23.09 o 
   5   7   9      332.28      329.52     27.73 o 
   6   7   9       46.65       93.29     23.12 o 
  -6   8   9      211.31      227.07     26.92 o 
  -5   8   9        0.66        0.00     16.08 o 
  -4   8   9     1310.69     1255.76     40.07 o 
  -3   8   9        2.26        0.00     11.53 o 
  -2   8   9     1009.45     1022.62     28.26 o 
  -1   8   9        7.82       13.42     13.15 o 
   0   8   9     1731.88     1755.18     37.17 o 
   1   8   9       54.96       70.48     12.27 o 
   2   8   9     1897.94     1860.02     40.92 o 
   3   8   9        2.49        0.00     14.44 o 
   4   8   9      228.60      203.64     22.91 o 
   5   8   9        0.70        0.00     16.81 o 
   6   8   9       25.08        3.05     20.54 o 
  -5   9   9       45.03       33.62     23.13 o 
  -4   9   9       47.87       27.94     17.40 o 
  -3   9   9       31.75       52.55     18.44 o 
  -2   9   9      276.92      303.37     36.57 o 
  -1   9   9      930.55      915.09     37.65 o 
   0   9   9      339.86      354.79     22.92 o 
   1   9   9     1578.49     1682.65     38.01 o 
   2   9   9      712.00      712.96     32.13 o 
   3   9   9     1212.20     1287.57     43.08 o 
   4   9   9     1435.43     1502.81     48.48 o 
   5   9   9      574.04      516.17     42.01 o 
  -5  10   9      110.63      121.80     25.48 o 
  -4  10   9      126.55      118.29     22.00 o 
  -3  10   9      850.36      862.00     37.94 o 
  -2  10   9      105.32       84.85     17.88 o 
  -1  10   9     2239.72     2329.95     72.90 o 
   0  10   9        0.13        0.00     13.22 o 
   1  10   9     1865.57     1899.55     42.01 o 
   2  10   9       78.74       92.13     18.74 o 
   3  10   9      473.85      502.40     31.30 o 
   4  10   9        1.65        0.00     18.03 o 
   5  10   9      221.45      186.88     27.70 o 
  -4  11   9       30.10       27.53     24.52 o 
  -3  11   9        6.61       41.12     21.79 o 
  -2  11   9        8.29        4.58     23.65 o 
  -1  11   9       72.70      105.28     18.63 o 
   0  11   9      175.77      221.70     21.76 o 
   1  11   9      202.20      231.74     27.80 o 
   2  11   9      135.59      154.04     21.72 o 
   3  11   9      311.92      319.00     27.83 o 
   4  11   9      228.86      231.94     29.75 o 
  -3  12   9       48.54        8.78     22.53 o 
  -2  12   9      659.97      634.85    103.21 o 
  -1  12   9        6.54        6.17     16.88 o 
   0  12   9     1013.48      930.62     38.19 o 
   1  12   9       82.31       71.34     23.36 o 
   2  12   9      249.95      229.32     24.86 o 
   3  12   9        0.47        1.67     19.49 o 
  -2  13   9      151.04      114.27     26.28 o 
  -1  13   9       28.68       36.92     18.62 o 
   0  13   9      181.56      165.10     27.23 o 
   1  13   9       33.37       55.02     25.07 o 
   2  13   9        4.98        0.00     21.94 o 
  -6   0  10       50.91       51.94     23.44 o 
  -4   0  10      409.77      476.72     34.05 o 
  -2   0  10      333.90      336.34     22.07 o 
   0   0  10      427.22      446.77     22.01 o 
   2   0  10     2130.20     2061.74     47.02 o 
   4   0  10     1627.27     1610.91     46.19 o 
   6   0  10     2182.75     2343.02    118.88 o 
  -7   1  10       12.86       54.86     23.37 o 
  -6   1  10       52.91       22.40     15.58 o 
  -5   1  10      204.15      219.53     19.58 o 
  -4   1  10      565.50      531.06     32.27 o 
  -3   1  10     2049.16     1979.60     38.59 o 
  -2   1  10     4759.95     4604.66     61.17 o 
  -1   1  10     1963.17     1932.51     31.40 o 
   0   1  10     2812.93     2777.82     40.23 o 
   1   1  10     2256.54     2147.15     33.21 o 
   2   1  10     3564.65     3627.45     58.30 o 
   3   1  10     1663.72     1612.70     29.85 o 
   4   1  10     1192.17     1157.33     26.57 o 
   5   1  10      168.45      200.54     17.78 o 
   6   1  10      395.75      402.79     64.06 o 
   7   1  10       93.04       74.25     30.95 o 
  -7   2  10      617.90      591.15     46.98 o 
  -6   2  10      633.78      616.51     45.80 o 
  -5   2  10      750.08      785.25     31.80 o 
  -4   2  10      246.72      265.16     26.13 o 
  -3   2  10      708.08      692.39     21.38 o 
  -2   2  10     1720.66     1591.55     32.15 o 
  -1   2  10      990.35     1031.12     20.94 o 
   0   2  10      898.69      907.08     19.27 o 
   1   2  10        3.60        0.00      5.71 o 
   2   2  10      184.34      194.15     13.09 o 
   3   2  10      358.54      334.00     23.32 o 
   4   2  10       17.08       18.81     10.71 o 
   5   2  10      686.64      700.34     43.86 o 
   6   2  10       58.28       68.26     19.09 o 
   7   2  10      801.18      695.17     54.37 o 
  -7   3  10        5.53       18.38     21.56 o 
  -6   3  10        6.48       17.05     20.94 o 
  -5   3  10       31.11       20.57     12.02 o 
  -4   3  10      803.14      735.54     23.74 o 
  -3   3  10       12.59       12.04      9.19 o 
  -2   3  10     1716.48     1678.68     33.83 o 
  -1   3  10      294.59      312.83     12.28 o 
   0   3  10     3232.55     3341.41     47.20 o 
   1   3  10      549.06      551.69     15.06 o 
   2   3  10     2638.62     2518.34     44.26 o 
   3   3  10     1457.62     1389.84     45.10 o 
   4   3  10      367.41      368.08     20.30 o 
   5   3  10       39.59       38.56     20.74 o 
   6   3  10       27.39        1.12     17.54 o 
   7   3  10       22.30        0.00     22.13 o 
  -7   4  10       46.10       69.30     24.50 o 
  -6   4  10     1921.76     1932.97     60.62 o 
  -5   4  10       18.60       31.14     12.26 o 
  -4   4  10     2022.68     1984.47     40.46 o 
  -3   4  10       46.57       47.37     11.10 o 
  -2   4  10     1448.98     1442.38     31.54 o 
  -1   4  10       66.75       58.05      9.35 o 
   0   4  10      754.62      785.41     29.06 o 
   1   4  10      446.24      485.04     18.47 o 
   2   4  10      280.40      279.64     15.89 o 
   3   4  10        6.53        0.32     10.03 o 
   4   4  10       24.69       18.28     14.30 o 
   5   4  10      334.39      346.22     25.93 o 
   6   4  10      285.30      273.21     25.89 o 
   7   4  10      184.04      210.94     26.27 o 
  -6   5  10        0.34        0.00     25.50 o 
  -5   5  10      141.78      151.51     19.57 o 
  -4   5  10       26.71       21.20     11.52 o 
  -3   5  10      963.25      961.29     41.72 o 
  -2   5  10       50.29       47.11     10.54 o 
  -1   5  10     4263.78     4410.97     67.86 o 
   0   5  10      433.45      432.44     17.57 o 
   1   5  10     2311.91     2280.62     42.17 o 
   2   5  10      554.27      550.12     21.22 o 
   3   5  10     2584.59     2541.68     47.85 o 
   4   5  10        7.61       29.70     15.44 o 
   5   5  10      860.67      859.46     46.85 o 
   6   5  10       87.93       65.06     24.07 o 
  -6   6  10       29.78        0.00     17.07 o 
  -5   6  10      303.38      264.92     25.65 o 
  -4   6  10       38.81       34.09     12.34 o 
  -3   6  10      340.47      325.82     22.44 o 
  -2   6  10       10.66       22.72     10.14 o 
  -1   6  10      607.89      605.68     31.28 o 
   0   6  10      134.80      137.26     12.42 o 
   1   6  10      267.77      288.76     25.77 o 
   2   6  10      612.05      593.98     24.06 o 
   3   6  10      292.02      271.04     21.09 o 
   4   6  10     1162.60     1176.35     39.32 o 
   5   6  10      379.20      342.56     27.57 o 
   6   6  10      525.41      580.66     37.43 o 
  -6   7  10      132.95      133.77     24.36 o 
  -5   7  10       34.74       46.45     26.08 o 
  -4   7  10      571.92      595.61     32.73 o 
  -3   7  10      168.56      192.60     17.52 o 
  -2   7  10     2084.73     2006.01     40.86 o 
  -1   7  10        5.42       18.97     12.91 o 
   0   7  10     1754.79     1838.40     51.76 o 
   1   7  10      139.49      164.70     14.47 o 
   2   7  10     2183.39     2266.29     75.57 o 
   3   7  10      130.66      140.74     18.77 o 
   4   7  10     1565.12     1535.11     54.43 o 
   5   7  10       89.21       75.90     21.08 o 
   6   7  10      277.84      283.61     29.65 o 
  -6   8  10        1.26        0.00     19.27 o 
  -5   8  10      779.67      685.79     36.23 o 
  -4   8  10       11.20       12.47     15.90 o 
  -3   8  10      700.43      615.78     27.58 o 
  -2   8  10       70.61       81.17     13.13 o 
  -1   8  10      222.40      207.15     19.62 o 
   0   8  10       14.59       15.45     12.98 o 
   1   8  10       30.67       31.20     11.92 o 
   2   8  10      500.76      530.18     28.42 o 
   3   8  10     1049.90      969.58     41.66 o 
   4   8  10       35.86       55.20     20.11 o 
   5   8  10      211.19      205.87     25.02 o 
  -5   9  10       16.25        0.00     17.89 o 
  -4   9  10        4.57        0.00     16.32 o 
  -3   9  10      302.97      289.45     20.59 o 
  -2   9  10       61.78       86.50     17.61 o 
  -1   9  10      496.27      488.44     27.82 o 
   0   9  10      192.54      223.00     20.77 o 
   1   9  10      885.88      887.41     38.41 o 
   2   9  10       30.66        8.62     15.77 o 
   3   9  10     1048.59     1047.90     40.04 o 
   4   9  10       86.12       85.37     21.07 o 
   5   9  10       68.19       48.23     22.53 o 
  -4  10  10      840.10      905.07     46.23 o 
  -3  10  10      158.48      207.93     38.89 o 
  -2  10  10      517.49      522.88     37.14 o 
  -1  10  10      275.22      296.79     36.62 o 
   0  10  10       42.84       48.21     16.49 o 
   1  10  10      157.89      147.39     19.18 o 
   2  10  10        3.45        3.74     16.00 o 
   3  10  10      147.80      153.70     33.31 o 
   4  10  10       46.30       84.89     21.96 o 
  -4  11  10        6.68        0.00     24.08 o 
  -3  11  10      135.29       79.00     26.17 o 
  -2  11  10       59.93       60.92     19.00 o 
  -1  11  10      790.79      787.23     35.46 o 
   0  11  10       16.14       24.89     17.76 o 
   1  11  10      956.45      933.81     46.88 o 
   2  11  10      109.12       71.38     23.15 o 
   3  11  10      247.83      253.43     26.52 o 
   4  11  10       40.93        2.86     20.75 o 
  -3  12  10       57.80       57.66     25.35 o 
  -2  12  10      224.86      282.24     32.33 o 
  -1  12  10        7.22       15.55     16.99 o 
   0  12  10      126.97      173.68     22.49 o 
   1  12  10      159.83      220.67     29.55 o 
   2  12  10      115.92      124.15     38.04 o 
   3  12  10      154.56      156.22     24.73 o 
  -1  13  10        6.62        0.84     17.61 o 
   0  13  10      648.15      606.44     56.72 o 
   1  13  10       79.97       74.72     27.57 o 
  -7   0  11      531.50      576.04     64.32 o 
  -5   0  11      556.10      476.03     38.64 o 
  -3   0  11      172.09      151.80     22.06 o 
  -1   0  11     1656.28     1610.35     56.98 o 
   1   0  11     1847.09     1841.50     43.41 o 
   3   0  11     1129.82     1100.37     34.80 o 
   5   0  11      477.45      616.41     43.97 o 
   7   0  11       49.14      110.90     48.20 o 
  -7   1  11      195.10      174.00     26.97 o 
  -6   1  11      172.96      178.85     21.10 o 
  -5   1  11     1085.28     1108.92     41.02 o 
  -4   1  11      715.09      710.15     31.89 o 
  -3   1  11     3284.47     3241.08     53.72 o 
  -2   1  11       37.13       34.02      9.38 o 
  -1   1  11      536.41      518.01     16.22 o 
   0   1  11      487.13      503.12     15.78 o 
   1   1  11     1344.74     1375.98     25.57 o 
   2   1  11      218.17      242.52     12.57 o 
   3   1  11       44.97       31.45      8.81 o 
   4   1  11       77.64       87.59     13.33 o 
   5   1  11        9.32        2.03     12.71 o 
   6   1  11       82.30       90.17     28.53 o 
   7   1  11      108.14       62.14     29.99 o 
  -7   2  11       19.31       15.89     20.87 o 
  -6   2  11        3.53       16.72     15.82 o 
  -5   2  11      207.61      222.65     22.58 o 
  -4   2  11       82.07       63.85     14.39 o 
  -3   2  11      112.97       96.91     11.96 o 
  -2   2  11       81.78       91.36     11.32 o 
  -1   2  11     1734.78     1779.74     34.43 o 
   0   2  11     2180.41     2257.78     35.81 o 
   1   2  11     2995.69     3045.88     47.03 o 
   2   2  11     1888.63     1811.60     33.75 o 
   3   2  11     1021.47     1025.38     29.50 o 
   4   2  11     1291.18     1292.61     42.82 o 
   5   2  11      724.20      731.91     37.35 o 
   6   2  11      544.97      553.70     32.57 o 
  -7   3  11       38.54        0.00     36.99 o 
  -6   3  11        2.58        0.00     18.27 o 
  -5   3  11      525.82      507.13     27.51 o 
  -4   3  11      125.96      126.04     14.32 o 
  -3   3  11      748.72      762.18     23.96 o 
  -2   3  11      135.26      132.46     12.54 o 
  -1   3  11      548.42      584.57     22.66 o 
   0   3  11      316.18      320.56     13.38 o 
   1   3  11      163.12      188.23     10.67 o 
   2   3  11       11.27        8.92     12.28 o 
   3   3  11      122.16      101.02     12.79 o 
   4   3  11        4.90       11.36     11.69 o 
   5   3  11      269.03      251.36     23.04 o 
   6   3  11        0.69       15.31     19.20 o 
  -6   4  11        0.04        0.00     18.97 o 
  -5   4  11      286.34      249.75     19.49 o 
  -4   4  11       45.37       33.39     12.66 o 
  -3   4  11      251.06      254.02     20.49 o 
  -2   4  11      346.09      339.81     18.11 o 
  -1   4  11     1917.25     1899.04     45.64 o 
   0   4  11     1095.31     1051.98     21.89 o 
   1   4  11     3372.88     3337.16     89.92 o 
   2   4  11      424.31      415.61     19.47 o 
   3   4  11     2586.78     2502.89     47.37 o 
   4   4  11      835.44      844.58     33.37 o 
   5   4  11     1107.69     1137.00     65.58 o 
   6   4  11       51.66       60.49     26.89 o 
  -6   5  11      532.15      520.53     37.07 o 
  -5   5  11      190.94      181.93     17.89 o 
  -4   5  11     1781.47     1758.77     39.90 o 
  -3   5  11      202.01      212.85     16.97 o 
  -2   5  11     1765.56     1796.36     42.27 o 
  -1   5  11       39.63       49.53     11.05 o 
   0   5  11      527.77      563.11     20.40 o 
   1   5  11       35.79       47.88     10.75 o 
   2   5  11      167.90      162.94     14.37 o 
   3   5  11        1.39        0.00     10.36 o 
   4   5  11        2.73        0.00     15.41 o 
   5   5  11       66.72       72.90     19.86 o 
   6   5  11      468.53      512.55     66.42 o 
  -6   6  11       87.33       81.91     24.88 o 
  -5   6  11       63.72       67.80     18.68 o 
  -4   6  11       15.08       15.95     14.56 o 
  -3   6  11       44.15       42.44     14.53 o 
  -2   6  11        9.35        5.84     10.80 o 
  -1   6  11      142.07      162.77     13.73 o 
   0   6  11      264.71      280.53     20.21 o 
   1   6  11      638.75      638.71     26.06 o 
   2   6  11       26.24       29.25     10.99 o 
   3   6  11      577.56      554.22     28.82 o 
   4   6  11      242.72      257.85     24.54 o 
   5   6  11      129.90      135.63     23.06 o 
   6   6  11      166.70      184.31     26.10 o 
  -6   7  11       62.02       67.78     20.52 o 
  -5   7  11      949.64     1014.71     51.73 o 
  -4   7  11        3.70        0.39     14.89 o 
  -3   7  11     1430.23     1430.27     35.95 o 
  -2   7  11        7.75       14.23     10.73 o 
  -1   7  11     1476.14     1494.46     50.40 o 
   0   7  11        5.98       12.10     12.96 o 
   1   7  11      724.17      695.08     24.90 o 
   2   7  11      236.43      224.60     17.67 o 
   3   7  11       15.66        2.39     14.89 o 
   4   7  11      361.33      335.88     27.57 o 
   5   7  11      185.10      183.69     28.51 o 
  -5   8  11        4.75        9.77     19.13 o 
  -4   8  11       87.18      123.04     20.19 o 
  -3   8  11      286.07      317.02     20.54 o 
  -2   8  11     1270.69     1251.96     39.54 o 
  -1   8  11      126.05      144.18     18.87 o 
   0   8  11     1349.59     1373.29     40.47 o 
   1   8  11       19.05       25.05     14.34 o 
   2   8  11     3169.35     3115.21     66.78 o 
   3   8  11       30.32       50.58     17.74 o 
   4   8  11      527.85      502.22     32.72 o 
   5   8  11       50.13       55.85     22.72 o 
  -5   9  11       23.84       23.97     18.92 o 
  -4   9  11      549.74      592.03     35.72 o 
  -3   9  11        7.55        7.73     16.32 o 
  -2   9  11      503.29      452.11     27.75 o 
  -1   9  11       66.21       71.45     17.32 o 
   0   9  11      382.68      381.05     25.62 o 
   1   9  11      122.29      121.32     18.85 o 
   2   9  11       33.01       18.11     15.52 o 
   3   9  11        1.71        0.00     15.17 o 
   4   9  11       73.22       53.62     25.44 o 
   5   9  11      209.90      196.19     27.23 o 
  -4  10  11        9.41        0.00     23.84 o 
  -3  10  11      856.25      883.59     50.03 o 
  -2  10  11       89.42       79.64     19.02 o 
  -1  10  11      853.22      847.05     37.71 o 
   0  10  11        3.01        5.24     15.44 o 
   1  10  11     1056.52     1008.15     48.45 o 
   2  10  11        1.28        8.45     20.23 o 
   3  10  11     1239.54     1152.06     44.34 o 
   4  10  11       21.34       15.57     20.47 o 
  -3  11  11      177.60      183.75     29.82 o 
  -2  11  11     1475.70     1502.52     67.95 o 
  -1  11  11        6.04        3.12     16.59 o 
   0  11  11      225.83      261.51     35.56 o 
   1  11  11       46.66       52.17     22.38 o 
   2  11  11       11.51       14.36     20.96 o 
   3  11  11        1.19        0.00     18.70 o 
  -2  12  11       41.52       64.90     24.44 o 
  -1  12  11       60.08       50.28     19.26 o 
   0  12  11      474.79      482.98     39.59 o 
   1  12  11        5.82        1.80     21.17 o 
   2  12  11      443.52      466.98     74.31 o 
  -6   0  12      270.31      285.31     34.94 o 
  -4   0  12     1219.45     1212.00     84.28 o 
  -2   0  12     1608.11     1608.03     41.58 o 
   0   0  12     1544.03     1507.80     39.85 o 
   2   0  12      831.21      769.17     30.46 o 
   4   0  12      229.93      183.48     25.12 o 
   6   0  12        1.85        0.00     33.12 o 
  -6   1  12        4.90       16.32     17.58 o 
  -5   1  12      123.49      119.81     21.77 o 
  -4   1  12       38.00       36.19     15.63 o 
  -3   1  12        0.73        0.00     10.86 o 
  -2   1  12     1205.69     1201.68     40.17 o 
  -1   1  12      345.32      359.42     15.36 o 
   0   1  12      887.88      871.12     20.64 o 
   1   1  12     1013.53     1018.20     22.34 o 
   2   1  12     1902.61     1924.07     36.43 o 
   3   1  12     2099.45     2012.25     40.34 o 
   4   1  12     2608.68     2497.70     48.25 o 
   5   1  12      656.73      612.16     36.94 o 
   6   1  12      806.05      759.68     61.95 o 
  -6   2  12      564.05      586.60     32.00 o 
  -5   2  12      741.79      758.82     34.02 o 
  -4   2  12      222.09      228.08     23.39 o 
  -3   2  12     1562.99     1540.38     34.66 o 
  -2   2  12      428.23      453.01     20.01 o 
  -1   2  12     2143.16     2208.41     36.73 o 
   0   2  12      373.73      409.76     15.76 o 
   1   2  12     1031.67     1056.71     22.80 o 
   2   2  12        9.02        8.22     10.21 o 
   3   2  12       22.94       28.73     11.23 o 
   4   2  12      149.95      153.25     16.41 o 
   5   2  12       25.29       30.74     17.21 o 
   6   2  12        0.23        0.00     20.25 o 
  -6   3  12      730.16      683.02     40.89 o 
  -5   3  12        7.62       29.69     15.76 o 
  -4   3  12      684.31      648.32     29.14 o 
  -3   3  12       30.97       34.34     11.37 o 
  -2   3  12      419.12      443.52     32.39 o 
  -1   3  12       17.20       28.24      9.50 o 
   0   3  12       51.38       60.44      8.67 o 
   1   3  12      111.96      122.37     12.30 o 
   2   3  12      194.74      171.95     16.78 o 
   3   3  12        5.74        8.54     11.01 o 
   4   3  12     1006.58      964.11     44.50 o 
   5   3  12       39.35       38.45     20.40 o 
   6   3  12      259.98      272.21     35.26 o 
  -6   4  12      421.85      424.20     35.32 o 
  -5   4  12      311.61      277.65     23.46 o 
  -4   4  12      556.02      607.45     26.12 o 
  -3   4  12      329.18      335.38     35.42 o 
  -2   4  12     2280.00     2264.02     43.99 o 
  -1   4  12      719.28      711.33     23.25 o 
   0   4  12     2324.53     2187.31     72.85 o 
   1   4  12       69.76      109.64     12.76 o 
   2   4  12      678.32      678.28     29.80 o 
   3   4  12       65.91       66.61     13.25 o 
   4   4  12        4.02        2.44     14.51 o 
   5   4  12       65.57       61.68     21.73 o 
   6   4  12       24.05       11.03     19.46 o 
  -6   5  12      119.36       98.97     24.46 o 
  -5   5  12       83.88       73.87     17.65 o 
  -4   5  12       36.45       48.90     13.86 o 
  -3   5  12       74.19       69.18     15.70 o 
  -2   5  12      598.90      588.16     30.13 o 
  -1   5  12      728.82      720.55     52.33 o 
   0   5  12       22.49       15.12     13.49 o 
   1   5  12      867.92      888.28     26.52 o 
   2   5  12      346.31      348.93     24.07 o 
   3   5  12     1306.53     1175.06     32.20 o 
   4   5  12       26.17       47.36     17.57 o 
   5   5  12     1613.86     1547.08     49.39 o 
   6   5  12      127.57      108.91     23.19 o 
  -6   6  12       29.61       33.02     22.56 o 
  -5   6  12       72.00       47.25     21.90 o 
  -4   6  12      363.10      341.92     22.00 o 
  -3   6  12      461.96      470.43     23.84 o 
  -2   6  12      578.47      594.67     24.93 o 
  -1   6  12      183.50      188.31     19.39 o 
   0   6  12      671.57      652.19     29.92 o 
   1   6  12      437.63      428.53     23.72 o 
   2   6  12      326.01      357.02     22.85 o 
   3   6  12      285.87      277.90     25.78 o 
   4   6  12       28.58       21.20     16.57 o 
   5   6  12       41.95       20.04     18.68 o 
  -5   7  12        9.31       24.18     18.09 o 
  -4   7  12       69.31       68.65     15.16 o 
  -3   7  12       85.34       79.46     14.92 o 
  -2   7  12      259.54      285.80     37.22 o 
  -1   7  12       24.51       26.36     14.97 o 
   0   7  12     1631.76     1662.21     46.21 o 
   1   7  12      138.54      149.60     18.63 o 
   2   7  12     1982.25     2016.64     46.15 o 
   3   7  12      120.39       94.47     18.75 o 
   4   7  12     1411.07     1473.16     47.86 o 
   5   7  12        3.00        0.00     19.22 o 
  -5   8  12      307.23      308.77     27.92 o 
  -4   8  12       23.09       50.09     18.75 o 
  -3   8  12     1175.57     1212.05     62.62 o 
  -2   8  12       84.31       87.13     18.11 o 
  -1   8  12     1056.30     1039.74     36.31 o 
   0   8  12      356.23      414.93     26.12 o 
   1   8  12     1300.96     1342.28     41.45 o 
   2   8  12       56.46       41.91     16.34 o 
   3   8  12      237.56      193.51     22.96 o 
   4   8  12        2.31       25.52     18.60 o 
   5   8  12       17.35       19.36     20.57 o 
  -4   9  12       96.06       89.20     26.78 o 
  -3   9  12       59.67       31.27     17.81 o 
  -2   9  12       35.41       50.61     17.76 o 
  -1   9  12        6.81        0.00     14.88 o 
   0   9  12        4.51        3.68     16.29 o 
   1   9  12       19.31       16.24     16.13 o 
   2   9  12       34.51       12.01     28.13 o 
   3   9  12      105.08      144.03     22.70 o 
   4   9  12        7.32       19.10     19.22 o 
  -4  10  12      575.01      570.04     44.63 o 
  -3  10  12        2.58        0.00     21.62 o 
  -2  10  12      723.76      758.43     45.50 o 
  -1  10  12       33.94       26.09     17.63 o 
   0  10  12      618.55      671.78     36.24 o 
   1  10  12       84.39      116.90     23.97 o 
   2  10  12      413.59      394.26     35.10 o 
   3  10  12       29.81       16.79     18.89 o 
  -3  11  12        1.09        2.58     27.58 o 
  -2  11  12        2.40        0.00     17.60 o 
  -1  11  12      157.43      158.18     23.42 o 
   0  11  12      128.34      119.57     21.22 o 
   1  11  12      462.88      448.33     36.87 o 
   2  11  12       22.42        0.00     21.34 o 
   3  11  12      250.36      267.56     38.56 o 
  -1  12  12      802.13      903.03     41.97 o 
   0  12  12       13.48       32.84     23.41 o 
   1  12  12      310.81      351.16     37.52 o 
  -5   0  13     1400.95     1497.27     63.72 o 
  -3   0  13      882.31      858.25     58.70 o 
  -1   0  13     3824.77     4086.92    113.83 o 
   1   0  13      506.59      474.35     30.32 o 
   3   0  13       13.41        2.52     12.90 o 
   5   0  13      271.97      286.22     37.11 o 
  -6   1  13       34.57       40.91     19.04 o 
  -5   1  13       33.08       12.10     15.38 o 
  -4   1  13      701.85      722.91     31.01 o 
  -3   1  13      629.20      673.84     29.56 o 
  -2   1  13     3307.21     3205.84     54.70 o 
  -1   1  13       86.63      100.15     10.90 o 
   0   1  13     1143.46     1155.72     25.07 o 
   1   1  13      816.02      828.31     21.58 o 
   2   1  13     1172.36     1142.50     35.40 o 
   3   1  13      643.61      624.82     24.18 o 
   4   1  13       88.91       80.74     16.22 o 
   5   1  13       16.84        7.11     21.26 o 
   6   1  13       15.22        0.00     34.30 o 
  -6   2  13      422.70      516.06     33.51 o 
  -5   2  13      373.82      374.54     37.86 o 
  -4   2  13      350.88      328.74     23.53 o 
  -3   2  13      153.19      126.01     16.24 o 
  -2   2  13      428.37      413.50     30.17 o 
  -1   2  13       69.28       70.63     12.75 o 
   0   2  13       61.21       69.17      9.92 o 
   1   2  13      643.19      661.09     21.31 o 
   2   2  13     1020.99     1006.07     27.60 o 
   3   2  13      209.51      204.49     16.40 o 
   4   2  13      277.32      299.65     20.46 o 
   5   2  13      443.37      400.15     32.31 o 
   6   2  13      692.73      731.62     76.59 o 
  -6   3  13        1.98        0.79     20.60 o 
  -5   3  13       51.89       18.70     15.95 o 
  -4   3  13        2.37        6.82     14.54 o 
  -3   3  13      703.10      721.64     30.35 o 
  -2   3  13       71.38       81.09     12.69 o 
  -1   3  13     2069.62     2131.15     41.70 o 
   0   3  13      214.45      236.59     18.76 o 
   1   3  13     1606.49     1695.62     40.44 o 
   2   3  13      384.20      377.15     25.65 o 
   3   3  13     2015.59     1888.35     40.99 o 
   4   3  13      128.00      158.46     19.63 o 
   5   3  13      294.17      329.99     27.16 o 
   6   3  13      111.26      101.87     26.97 o 
  -6   4  13      246.62      263.83     32.31 o 
  -5   4  13       16.48        8.39     15.96 o 
  -4   4  13       47.98       54.54     16.33 o 
  -3   4  13       34.68       33.51     12.33 o 
  -2   4  13       38.26       50.58     12.35 o 
  -1   4  13        6.20       12.85     10.80 o 
   0   4  13       16.87       14.18     12.98 o 
   1   4  13      922.03      875.13     26.19 o 
   2   4  13      125.07      105.04     19.52 o 
   3   4  13      433.78      435.29     23.29 o 
   4   4  13      329.24      378.39     27.17 o 
   5   4  13      800.57      786.78     38.07 o 
   6   4  13      218.47      232.97     27.63 o 
  -5   5  13       12.48       28.73     16.93 o 
  -4   5  13      664.93      638.70     28.07 o 
  -3   5  13       16.97        0.00     12.51 o 
  -2   5  13     1291.42     1311.62     43.42 o 
  -1   5  13       24.02       24.94     14.34 o 
   0   5  13     1287.25     1396.64     39.16 o 
   1   5  13       21.02       21.21     11.32 o 
   2   5  13     1751.40     1784.93     40.08 o 
   3   5  13      215.29      229.03     25.18 o 
   4   5  13      498.86      526.43     42.56 o 
   5   5  13      186.38      146.74     24.27 o 
  -5   6  13      549.21      556.09     37.66 o 
  -4   6  13      270.07      237.70     23.74 o 
  -3   6  13      643.76      622.18     27.34 o 
  -2   6  13      447.82      416.47     36.78 o 
  -1   6  13      157.79      148.74     19.10 o 
   0   6  13      124.87      128.09     17.27 o 
   1   6  13       16.82       12.10     14.49 o 
   2   6  13       17.69        0.00     17.15 o 
   3   6  13      114.66      138.62     19.71 o 
   4   6  13      129.86      145.85     20.99 o 
   5   6  13       61.19       38.44     20.35 o 
  -5   7  13      104.96      106.10     25.55 o 
  -4   7  13       73.00       73.46     18.83 o 
  -3   7  13      589.77      540.64     32.91 o 
  -2   7  13       51.97       48.10     22.79 o 
  -1   7  13      940.16      953.60     36.02 o 
   0   7  13      380.69      353.33     35.79 o 
   1   7  13      927.08      950.60     36.17 o 
   2   7  13        4.12       19.87     13.00 o 
   3   7  13      271.63      254.52     24.04 o 
   4   7  13        0.68        0.00     16.26 o 
   5   7  13      160.82      143.99     24.72 o 
  -4   8  13       97.05       89.91     26.72 o 
  -3   8  13      487.20      434.02     30.03 o 
  -2   8  13        5.15        5.38     15.52 o 
  -1   8  13      647.84      639.99     53.67 o 
   0   8  13       51.84       44.72     17.06 o 
   1   8  13       20.99       15.64     15.92 o 
   2   8  13      432.05      387.10     33.05 o 
   3   8  13      140.41      132.68     21.65 o 
   4   8  13      605.15      548.36     35.09 o 
  -4   9  13       25.00        8.30     26.46 o 
  -3   9  13      212.33      291.51     43.88 o 
  -2   9  13      129.13      108.21     20.26 o 
  -1   9  13      441.15      458.81     29.17 o 
   0   9  13      412.46      419.38     35.30 o 
   1   9  13      354.88      367.65     32.74 o 
   2   9  13      725.77      744.07     67.06 o 
   3   9  13       14.56       20.13     18.10 o 
   4   9  13      326.71      343.27     29.98 o 
  -3  10  13        4.58       17.64     24.08 o 
  -2  10  13       10.40       24.72     18.58 o 
  -1  10  13      429.56      504.23     57.92 o 
   0  10  13        3.98        0.00     17.27 o 
   1  10  13      422.94      416.66     35.78 o 
   2  10  13       61.03       28.66     23.94 o 
   3  10  13     1018.87     1000.74     81.07 o 
  -2  11  13       33.44       65.47     21.42 o 
  -1  11  13       68.47       37.11     20.05 o 
   0  11  13      589.33      608.56     42.65 o 
   1  11  13      277.37      265.44     32.10 o 
   2  11  13      106.34      102.44     27.58 o 
  -6   0  14        0.52        0.00     36.52 o 
  -4   0  14      248.39      245.88     33.01 o 
  -2   0  14      367.85      371.26     32.16 o 
   0   0  14     2375.28     2442.06    107.82 o 
   2   0  14     2910.05     2857.30     64.75 o 
   4   0  14      425.63      425.84     49.68 o 
   6   0  14      541.72      553.30     73.04 o 
  -6   1  14       33.99       12.92     17.49 o 
  -5   1  14      407.48      430.34     28.35 o 
  -4   1  14        5.61        6.06     18.95 o 
  -3   1  14      567.67      539.91     27.57 o 
  -2   1  14      364.09      377.84     22.85 o 
  -1   1  14       66.48       59.71     16.12 o 
   0   1  14        5.35       15.81      9.08 o 
   1   1  14       74.34       61.97     12.72 o 
   2   1  14      169.21      164.02     15.31 o 
   3   1  14        0.84        3.12     10.87 o 
   4   1  14      198.51      188.30     20.07 o 
   5   1  14      359.49      339.00     34.13 o 
   6   1  14      140.75      165.93     35.76 o 
  -6   2  14       33.79       19.89     19.23 o 
  -5   2  14       40.75       40.02     17.38 o 
  -4   2  14       64.37       31.50     16.60 o 
  -3   2  14      181.55      160.52     18.57 o 
  -2   2  14        2.17        5.08     11.25 o 
  -1   2  14     1629.69     1633.03     44.77 o 
   0   2  14      181.54      187.67     13.12 o 
   1   2  14     1858.49     1866.78     39.23 o 
   2   2  14        3.31        0.00     10.83 o 
   3   2  14      947.68      984.58     29.56 o 
   4   2  14        6.74        0.00     12.65 o 
   5   2  14      408.97      446.44     35.19 o 
  -5   3  14      141.61      180.79     27.09 o 
  -4   3  14     1166.74     1192.79     39.32 o 
  -3   3  14      210.76      201.52     28.17 o 
  -2   3  14     1505.50     1584.97     36.80 o 
  -1   3  14      227.93      244.72     17.43 o 
   0   3  14      426.10      440.71     25.71 o 
   1   3  14        5.33       18.10     11.57 o 
   2   3  14      427.51      414.94     21.00 o 
   3   3  14       19.97       37.56     13.53 o 
   4   3  14        3.11        2.52     15.50 o 
   5   3  14        6.18        8.29     19.70 o 
  -5   4  14       98.94       90.63     19.96 o 
  -4   4  14        5.58        2.85     15.63 o 
  -3   4  14      325.38      313.69     20.74 o 
  -2   4  14      124.64      135.33     15.93 o 
  -1   4  14      409.81      455.84     45.71 o 
   0   4  14      172.37      189.87     19.58 o 
   1   4  14     1080.90     1109.31     30.47 o 
   2   4  14       80.22       60.60     13.60 o 
   3   4  14      670.41      739.97     33.01 o 
   4   4  14      227.15      205.13     22.93 o 
   5   4  14      216.22      254.02     26.07 o 
  -5   5  14      455.51      498.92     31.37 o 
  -4   5  14      241.11      220.85     22.87 o 
  -3   5  14      325.92      319.60     21.29 o 
  -2   5  14       57.44       63.17     16.30 o 
  -1   5  14      318.79      321.22     24.46 o 
   0   5  14      228.66      226.84     23.95 o 
   1   5  14       43.27       51.12     16.17 o 
   2   5  14      123.11      107.93     15.17 o 
   3   5  14      168.16      170.44     20.37 o 
   4   5  14      166.96      193.49     22.85 o 
   5   5  14      458.98      443.38     31.56 o 
  -5   6  14        8.16       25.83     21.65 o 
  -4   6  14      124.80      129.20     18.59 o 
  -3   6  14       69.73       27.14     20.70 o 
  -2   6  14      706.25      786.85    112.62 o 
  -1   6  14      289.14      268.93     23.22 o 
   0   6  14     1305.39     1321.54     59.59 o 
   1   6  14      191.77      198.67     21.12 o 
   2   6  14     1377.29     1426.72     54.37 o 
   3   6  14      596.72      556.59     48.32 o 
   4   6  14      718.05      710.29     36.88 o 
   5   6  14       14.39        0.00     19.94 o 
  -4   7  14      282.42      283.12     30.48 o 
  -3   7  14      163.71      153.49     24.03 o 
  -2   7  14       30.38       51.54     17.88 o 
  -1   7  14       63.78       68.13     32.23 o 
   0   7  14       30.80       19.05     16.44 o 
   1   7  14        4.36        0.00     15.14 o 
   2   7  14      108.03      116.39     20.11 o 
   3   7  14        1.14        0.00     15.96 o 
   4   7  14      109.68      137.68     22.88 o 
  -4   8  14        3.74        0.00     24.20 o 
  -3   8  14      158.39      159.99     22.83 o 
  -2   8  14       73.06       79.87     19.68 o 
  -1   8  14      409.40      424.53     31.71 o 
   0   8  14      127.39      103.45     20.57 o 
   1   8  14      605.09      598.60     32.81 o 
   2   8  14      104.40       85.39     23.97 o 
   3   8  14      374.97      356.73     34.55 o 
   4   8  14      152.99      145.26     24.03 o 
  -3   9  14      559.17      561.13     70.90 o 
  -2   9  14      435.29      439.35     44.09 o 
  -1   9  14      491.81      435.28     30.30 o 
   0   9  14      273.51      245.67     24.45 o 
   1   9  14      185.57      206.91     30.83 o 
   2   9  14        2.09        0.00     20.73 o 
   3   9  14        3.43        4.67     22.59 o 
  -2  10  14      133.70      159.46     23.62 o 
  -1  10  14       50.26       56.79     19.88 o 
   0  10  14      257.47      252.66     25.80 o 
   1  10  14        0.50        0.00     20.48 o 
   2  10  14      592.50      509.43     40.09 o 
   0  11  14      333.93      337.43     34.10 o 
  -5   0  15     1592.17     1665.57     85.61 o 
  -3   0  15     1255.33     1253.40    133.37 o 
  -1   0  15     1368.70     1316.18     67.43 o 
   1   0  15     1103.74     1086.50     36.75 o 
   3   0  15       35.70       33.99     32.83 o 
   5   0  15      309.77      213.51     48.79 o 
  -5   1  15      119.18       96.03     20.74 o 
  -4   1  15      116.92      117.14     19.13 o 
  -3   1  15       27.72       23.82     14.77 o 
  -2   1  15       11.63       21.09     14.62 o 
  -1   1  15       16.51       13.77     11.52 o 
   0   1  15      541.75      557.95     20.90 o 
   1   1  15       43.07       36.10     12.18 o 
   2   1  15      900.21      914.99     27.86 o 
   3   1  15       74.08      104.39     17.80 o 
   4   1  15     2041.25     1903.65     50.89 o 
   5   1  15       10.54       23.86     22.97 o 
  -5   2  15        8.03        0.00     16.98 o 
  -4   2  15      751.86      656.45     33.64 o 
  -3   2  15        5.45        8.53     14.79 o 
  -2   2  15      914.54      868.46     39.64 o 
  -1   2  15      124.27      143.31     15.79 o 
   0   2  15     1727.00     1676.24     43.37 o 
   1   2  15      186.31      196.40     16.47 o 
   2   2  15      232.11      220.57     17.55 o 
   3   2  15       12.34        0.00     12.17 o 
   4   2  15       74.72       70.16     17.85 o 
   5   2  15        5.08        0.00     20.46 o 
  -5   3  15        0.76        3.25     17.18 o 
  -4   3  15        0.29        0.00     15.93 o 
  -3   3  15       82.84       60.12     18.89 o 
  -2   3  15       59.28       74.53     14.65 o 
  -1   3  15     1866.92     1930.39     65.35 o 
   0   3  15       44.43       30.36     14.52 o 
   1   3  15      814.44      874.19     28.06 o 
   2   3  15       34.17       43.65     13.67 o 
   3   3  15     1746.92     1707.81     40.84 o 
   4   3  15      142.72      134.05     20.04 o 
   5   3  15     1004.90     1051.51     49.02 o 
  -5   4  15       14.18       27.18     18.71 o 
  -4   4  15      190.32      171.72     22.05 o 
  -3   4  15      282.94      238.28     22.18 o 
  -2   4  15      249.28      303.84     31.46 o 
  -1   4  15      417.63      414.36     28.24 o 
   0   4  15      472.19      451.59     27.39 o 
   1   4  15      138.87      124.31     18.15 o 
   2   4  15       94.21      109.66     15.95 o 
   3   4  15       19.58        0.00     13.58 o 
   4   4  15       13.23        0.00     16.39 o 
   5   4  15        9.08        0.00     22.76 o 
  -5   5  15       53.19       43.05     20.46 o 
  -4   5  15        6.78        8.87     17.14 o 
  -3   5  15      100.97      119.04     31.68 o 
  -2   5  15       23.69       23.49     24.20 o 
  -1   5  15      144.92      119.38     19.00 o 
   0   5  15      305.34      334.29     25.62 o 
   1   5  15       43.50       11.72     21.68 o 
   2   5  15      722.79      742.87     34.98 o 
   3   5  15      255.51      198.64     22.35 o 
   4   5  15      689.95      663.91     40.76 o 
  -4   6  15      105.04       82.91     23.28 o 
  -3   6  15      596.52      630.48     39.70 o 
  -2   6  15      752.39      737.15     46.65 o 
  -1   6  15      714.78      802.89     42.98 o 
   0   6  15      674.34      632.60     32.64 o 
   1   6  15      328.73      348.21     26.28 o 
   2   6  15      168.52      172.45     22.29 o 
   3   6  15       88.58       83.46     20.13 o 
   4   6  15       32.23       47.33     19.61 o 
  -4   7  15        5.93        0.00     21.71 o 
  -3   7  15        4.84       23.61     18.99 o 
  -2   7  15      126.18      105.45     26.38 o 
  -1   7  15        6.86       26.17     17.98 o 
   0   7  15      127.15      132.21     20.76 o 
   1   7  15       76.95       91.70     20.57 o 
   2   7  15      221.07      263.86     30.99 o 
   3   7  15      260.88      268.15     31.73 o 
   4   7  15        9.40        0.00     18.20 o 
  -3   8  15      353.28      359.78     32.57 o 
  -2   8  15      321.59      346.98     29.17 o 
  -1   8  15      448.55      436.30     29.50 o 
   0   8  15       43.04       36.59     18.02 o 
   1   8  15      334.39      339.50     27.55 o 
   2   8  15       11.24        0.00     20.86 o 
   3   8  15       66.42       42.40     24.58 o 
  -2   9  15      101.29      115.82     22.48 o 
  -1   9  15       27.13       62.61     19.13 o 
   0   9  15       73.23       81.95     20.63 o 
   1   9  15      775.53      699.60     43.81 o 
   2   9  15      147.87      152.03     27.88 o 
  -1  10  15      473.98      565.42     35.36 o 
   0  10  15      111.23       75.32     22.79 o 
   1  10  15      268.17      292.47     47.61 o 
  -4   0  16      112.76      140.13     30.36 o 
  -2   0  16        2.15        0.00     18.04 o 
   0   0  16      289.84      341.94     36.85 o 
   2   0  16     1440.65     1427.12     59.64 o 
   4   0  16      521.51      589.37     46.82 o 
  -5   1  16       44.85       28.33     24.54 o 
  -4   1  16       26.13       53.68     17.79 o 
  -3   1  16      643.12      659.47     42.80 o 
  -2   1  16       69.81       92.76     17.82 o 
  -1   1  16      774.22      773.08     30.90 o 
   0   1  16      237.71      240.21     20.80 o 
   1   1  16      510.67      585.96     25.76 o 
   2   1  16       88.21      103.85     18.44 o 
   3   1  16      377.20      358.93     33.51 o 
   4   1  16       14.02        0.00     24.20 o 
   5   1  16       54.37       61.38     28.62 o 
  -5   2  16      237.88      250.70     39.87 o 
  -4   2  16      154.08      140.03     21.43 o 
  -3   2  16      199.26      227.80     22.17 o 
  -2   2  16       32.54       32.33     15.81 o 
  -1   2  16      256.90      240.25     20.29 o 
   0   2  16      300.84      289.38     22.79 o 
   1   2  16       52.67       68.34     16.25 o 
   2   2  16      124.51      146.85     16.28 o 
   3   2  16      118.47      132.01     20.09 o 
   4   2  16        9.99        5.89     24.95 o 
  -4   3  16      605.55      650.73     36.83 o 
  -3   3  16       72.48       58.26     17.49 o 
  -2   3  16     1299.07     1408.18     43.84 o 
  -1   3  16       82.26       77.73     17.53 o 
   0   3  16      312.28      348.67     35.21 o 
   1   3  16      195.00      203.87     20.92 o 
   2   3  16      620.95      628.65     27.45 o 
   3   3  16      158.16      147.67     17.76 o 
   4   3  16      116.64      145.20     36.39 o 
  -4   4  16      412.53      409.98     29.03 o 
  -3   4  16       92.01      101.98     19.70 o 
  -2   4  16      751.47      708.58     46.08 o 
  -1   4  16        0.26        0.00     15.28 o 
   0   4  16        0.05        0.00     14.68 o 
   1   4  16      214.66      215.33     21.98 o 
   2   4  16       20.40       57.84     17.87 o 
   3   4  16      547.31      575.11     38.10 o 
   4   4  16       45.35       31.20     27.57 o 
  -4   5  16        1.36       18.96     23.03 o 
  -3   5  16      329.63      337.85     31.72 o 
  -2   5  16       58.52       65.00     24.46 o 
  -1   5  16      473.71      482.15     44.35 o 
   0   5  16        7.86       17.21     22.15 o 
   1   5  16      790.81      756.65     35.72 o 
   2   5  16      177.64      136.52     21.12 o 
   3   5  16      343.03      327.47     31.67 o 
   4   5  16        4.08       20.73     19.65 o 
  -4   6  16       14.29       23.07     23.95 o 
  -3   6  16       30.42       27.37     22.41 o 
  -2   6  16      146.63      149.56     39.21 o 
  -1   6  16        2.03        0.00     17.49 o 
   0   6  16      337.29      315.67     26.74 o 
   1   6  16       64.96       44.66     18.49 o 
   2   6  16      711.34      698.99     55.80 o 
   3   6  16        2.26       26.68     20.71 o 
  -3   7  16      218.23      293.21     34.28 o 
  -2   7  16      300.06      357.64     28.45 o 
  -1   7  16      317.69      369.03     28.92 o 
   0   7  16      553.45      565.41     32.97 o 
   1   7  16       67.24       84.13     20.62 o 
   2   7  16      675.52      633.43     42.39 o 
   3   7  16        4.53        0.00     21.06 o 
  -2   8  16        3.73        5.35     23.06 o 
  -1   8  16       15.23       14.23     18.33 o 
   0   8  16      106.31      110.68     21.91 o 
   1   8  16       76.14       51.56     20.64 o 
   2   8  16       51.21       23.13     23.02 o 
  -1   9  16      117.98      121.38     23.01 o 
   0   9  16      524.06      540.92     34.14 o 
   1   9  16      422.39      386.05     35.84 o 
  -3   0  17      302.96      302.31     34.64 o 
  -1   0  17     1104.67     1086.90     51.37 o 
   1   0  17     1773.97     1844.45     68.40 o 
   3   0  17      234.03      271.74     35.19 o 
  -4   1  17      116.66      118.20     21.81 o 
  -3   1  17      423.27      482.16     29.72 o 
  -2   1  17       78.39       80.92     17.68 o 
  -1   1  17      753.42      764.95     32.51 o 
   0   1  17        7.25        0.00     20.74 o 
   1   1  17       23.33       27.37     15.67 o 
   2   1  17       18.93        6.56     16.73 o 
   3   1  17       47.92       24.51     22.92 o 
   4   1  17       10.75       20.18     19.18 o 
  -4   2  17      117.39      151.56     22.40 o 
  -3   2  17      110.28       92.48     25.57 o 
  -2   2  17      439.51      467.50     27.81 o 
  -1   2  17       46.80       51.49     19.14 o 
   0   2  17      492.25      600.84     43.67 o 
   1   2  17      171.32      148.76     23.09 o 
   2   2  17      753.18      772.40     34.70 o 
   3   2  17      254.74      227.85     24.70 o 
   4   2  17      170.81      148.58     26.27 o 
  -4   3  17       34.62       59.80     20.44 o 
  -3   3  17        7.23       19.93     17.20 o 
  -2   3  17       48.24       47.70     21.86 o 
  -1   3  17       30.14       32.04     21.17 o 
   0   3  17        7.53        8.30     16.20 o 
   1   3  17       88.19      103.95     18.97 o 
   2   3  17       14.50        0.00     16.73 o 
   3   3  17      351.08      320.08     30.52 o 
   4   3  17      100.50       55.72     23.73 o 
  -4   4  17       20.21       26.24     29.29 o 
  -3   4  17       54.61       25.78     22.52 o 
  -2   4  17      317.46      370.06     33.00 o 
  -1   4  17      561.33      585.81     55.57 o 
   0   4  17      301.31      340.94     40.34 o 
   1   4  17      570.99      565.95     32.08 o 
   2   4  17      212.35      205.84     22.96 o 
   3   4  17      566.00      582.46     32.29 o 
  -3   5  17       26.18       22.42     21.48 o 
  -2   5  17      339.79      290.62     30.08 o 
  -1   5  17      157.93      174.13     23.59 o 
   0   5  17       65.64       47.58     21.18 o 
   1   5  17       43.40       38.23     18.04 o 
   2   5  17        3.05        0.00     17.28 o 
   3   5  17       73.81       68.81     23.21 o 
  -3   6  17      143.02      116.57     26.67 o 
  -2   6  17       73.26      106.30     24.03 o 
  -1   6  17      223.07      273.48     27.33 o 
   0   6  17      236.72      256.08     25.61 o 
   1   6  17      287.27      336.45     27.89 o 
   2   6  17      124.07      129.05     23.66 o 
   3   6  17       95.50      101.90     25.47 o 
  -2   7  17        0.00        0.00     18.53 o 
  -1   7  17      277.96      303.26     28.42 o 
   0   7  17        4.31       35.35     20.02 o 
   1   7  17      247.97      238.83     27.50 o 
   2   7  17       32.10       39.31     24.07 o 
  -1   8  17        1.02       15.26     20.84 o 
   0   8  17      520.21      552.92     46.74 o 
  -2   0  18      149.00      160.88     29.13 o 
   0   0  18      176.10      209.08     48.50 o 
   2   0  18       54.68       44.43     27.28 o 
  -3   1  18        1.85       10.99     17.69 o 
  -2   1  18       60.16       70.19     18.56 o 
  -1   1  18       68.98       62.98     21.61 o 
   0   1  18      389.40      414.26     31.74 o 
   1   1  18      172.13      179.77     25.96 o 
   2   1  18      266.56      279.98     25.27 o 
   3   1  18      379.32      415.14     33.64 o 
  -3   2  18      173.88      213.67     23.94 o 
  -2   2  18      193.87      228.76     28.30 o 
  -1   2  18      484.61      496.01     35.59 o 
   0   2  18       86.19       84.57     22.27 o 
   1   2  18      280.09      255.06     24.83 o 
   2   2  18      142.78      102.98     23.97 o 
   3   2  18       29.54       49.04     19.45 o 
  -3   3  18       16.83       20.77     21.63 o 
  -2   3  18       69.68       51.19     22.43 o 
  -1   3  18       24.25       26.07     19.79 o 
   0   3  18      173.65      187.61     22.72 o 
   1   3  18        0.80        0.00     17.33 o 
   2   3  18      448.00      430.90     37.63 o 
   3   3  18      101.39      110.85     26.09 o 
  -3   4  18       53.42       35.42     33.65 o 
  -2   4  18      742.12      748.79     63.15 o 
  -1   4  18        3.90       14.15     21.87 o 
   0   4  18     1283.77     1288.00     51.72 o 
   1   4  18       28.30       36.81     18.15 o 
   2   4  18      296.23      286.21     26.76 o 
  -2   5  18       55.50       58.20     23.13 o 
  -1   5  18      361.49      346.53     52.61 o 
   0   5  18      596.50      628.92     38.50 o 
   1   5  18      151.60      174.24     35.90 o 
   2   5  18       58.24       78.88     28.30 o 
  -1   6  18      319.84      342.05     29.40 o 
   0   6  18        3.09        6.88     18.80 o 
   1   6  18        9.95        0.00     18.02 o 
  -1   0  19        0.68        0.00     39.04 o 
   1   0  19        3.28        0.00     33.71 o 
  -2   1  19       78.68      108.46     25.38 o 
  -1   1  19      212.05      183.80     26.81 o 
   0   1  19      282.29      368.60     63.28 o 
   1   1  19      148.00      154.51     35.76 o 
   2   1  19       25.19       40.85     23.98 o 
  -2   2  19       75.08      106.05     27.14 o 
  -1   2  19      139.31      154.11     25.58 o 
   0   2  19      115.60       99.23     24.90 o 
   1   2  19       81.71       95.31     32.46 o 
   2   2  19      252.21      251.51     31.71 o 
  -2   3  19        7.21        0.00     21.30 o 
  -1   3  19       37.97       26.09     22.81 o 
   0   3  19       18.20       35.27     21.23 o 
   1   3  19      146.07      155.33     28.39 o 
   2   3  19       31.16       36.76     25.42 o 
  -1   4  19       22.73       31.21     22.99 o 
   0   4  19        1.59        0.00     20.11 o 
   1   4  19      217.09      266.47     39.23 o 
   0   5  19      153.37      149.87     23.05 o 
   0   0  20      256.89      402.18     66.83 o 
   0   1  20       85.29       49.98     30.83 o 
                                                 
